# Supplementary material for: c-JUN controls microbial colonization via selective phagocytosis in the sea anemone Nematostella
Source: Nat Commun. 2026 Jul 10;17:6087. doi: 10.1038/s41467-026-75511-w (PMC13354778; doi:10.1038/s41467-026-75511-w)
Supplement: Supplementary file 3 — Dataset 1 [file 41467_2026_75511_MOESM3_ESM.xlsx]

## Sheet: Sheet1
All proteins identified in this study.
Uniprot Accession	Uniprot Annotation
A7SPT6	(S)-3-amino-2-methylpropionate transaminase OS=Nematostella vectensis OX=45351 GN=v1g227385 PE=3 SV=1
A7S1S6	1,4-alpha-glucan branching enzyme OS=Nematostella vectensis OX=45351 GN=v1g165393 PE=3 SV=1
A7RHS8	10 kDa chaperonin OS=Nematostella vectensis OX=45351 GN=v1g178050 PE=3 SV=1
A7SGZ8	116 kDa U5 small nuclear ribonucleoprotein component OS=Nematostella vectensis OX=45351 GN=v1g189775 PE=3 SV=1
A7S3A7	15-oxoprostaglandin 13-reductase OS=Nematostella vectensis OX=45351 GN=v1g165928 PE=3 SV=1
A7RMT9	1-Cys peroxiredoxin OS=Nematostella vectensis OX=45351 GN=v1g234225 PE=3 SV=1
A7SUA4	26S proteasome non-ATPase regulatory subunit 1 OS=Nematostella vectensis OX=45351 GN=v1g193603 PE=3 SV=1
A7RF73	26S proteasome non-ATPase regulatory subunit 13 OS=Nematostella vectensis OX=45351 GN=v1g79078 PE=3 SV=1
A7SYY2	26S proteasome non-ATPase regulatory subunit 4 OS=Nematostella vectensis OX=45351 GN=v1g236108 PE=3 SV=1
A7SZN8	26S proteasome non-ATPase regulatory subunit 6 OS=Nematostella vectensis OX=45351 GN=v1g195005 PE=3 SV=1
A7SIL7	26S proteasome non-ATPase regulatory subunit 8 OS=Nematostella vectensis OX=45351 GN=v1g190193 PE=3 SV=1
A7SFJ3	26S proteasome regulatory subunit 7 OS=Nematostella vectensis OX=45351 GN=v1g189255 PE=3 SV=1
A7RQF7	26S proteasome regulatory subunit RPN11 OS=Nematostella vectensis OX=45351 GN=v1g239961 PE=4 SV=1
A7SPM0	2-amino-3-carboxymuconate-6-semialdehyde decarboxylase OS=Nematostella vectensis OX=45351 GN=v1g126268 PE=3 SV=1
A7STP8	2-hydroxyacyl-CoA lyase 2 (Fragment) OS=Nematostella vectensis OX=45351 GN=v1g131401 PE=3 SV=1
A7S9N4	2-hydroxyacyl-CoA lyase 2 OS=Nematostella vectensis OX=45351 GN=v1g168076 PE=4 SV=1
A7RZV6	2-oxoisovalerate dehydrogenase subunit alpha OS=Nematostella vectensis OX=45351 GN=v1g183894 PE=3 SV=1
A7S5Z0	2-phospho-D-glycerate hydro-lyase OS=Nematostella vectensis OX=45351 GN=v1g229475 PE=3 SV=1
A7RIT9	3-hydroxyanthranilate 3,4-dioxygenase OS=Nematostella vectensis OX=45351 GN=v1g178517 PE=3 SV=1
A7RHX8	3-hydroxyisobutyrate dehydrogenase OS=Nematostella vectensis OX=45351 GN=v1g178116 PE=3 SV=1
A7RHZ5	3-hydroxyisobutyryl-CoA hydrolase, mitochondrial OS=Nematostella vectensis OX=45351 GN=v1g158887 PE=4 SV=1
A7S0B5	3-methylcrotonyl-CoA carboxylase 2 (Fragment) OS=Nematostella vectensis OX=45351 GN=v1g204823 PE=3 SV=1
A7RL80	40S ribosomal protein S11 OS=Nematostella vectensis OX=45351 GN=v1g239074 PE=3 SV=1
A7SK96	40S ribosomal protein S12 OS=Nematostella vectensis OX=45351 GN=v1g171532 PE=3 SV=1
A7SQP1	40S ribosomal protein S13 OS=Nematostella vectensis OX=45351 GN=v1g235818 PE=3 SV=1
A7RS93	40S ribosomal protein S15 OS=Nematostella vectensis OX=45351 GN=v1g181408 PE=3 SV=1
A7SPQ4	40S ribosomal protein S17 OS=Nematostella vectensis OX=45351 GN=v1g192160 PE=3 SV=1
A7SH82	40S ribosomal protein S18 OS=Nematostella vectensis OX=45351 GN=v1g245261 PE=3 SV=1
A7RJJ7	40S ribosomal protein S2 OS=Nematostella vectensis OX=45351 GN=v1g178799 PE=3 SV=1
A7SES9	40S ribosomal protein S20 OS=Nematostella vectensis OX=45351 GN=v1g188999 PE=3 SV=1
A7S8Q0	40S ribosomal protein S21 OS=Nematostella vectensis OX=45351 GN=v1g109201 PE=3 SV=1
A7RFJ1	40S ribosomal protein S23 OS=Nematostella vectensis OX=45351 GN=v1g177191 PE=3 SV=1
A7SFM1	40S ribosomal protein S24 OS=Nematostella vectensis OX=45351 GN=v1g244934 PE=3 SV=1
A7SKY1	40S ribosomal protein S25 OS=Nematostella vectensis OX=45351 GN=v1g190935 PE=3 SV=1
A7RG86	40S ribosomal protein S26 OS=Nematostella vectensis OX=45351 GN=v1g177484 PE=3 SV=1
A7S494	40S ribosomal protein S27 OS=Nematostella vectensis OX=45351 GN=v1g234893 PE=3 SV=1
A7T856	40S ribosomal protein S28 (Fragment) OS=Nematostella vectensis OX=45351 GN=v1g149719 PE=3 SV=1
A7S249	40S ribosomal protein S29 OS=Nematostella vectensis OX=45351 GN=v1g229213 PE=3 SV=1
A7S3J7	40S ribosomal protein S3a OS=Nematostella vectensis OX=45351 GN=v1g242621 PE=3 SV=1
A7SRV8	40S ribosomal protein S4 OS=Nematostella vectensis OX=45351 GN=v1g173646 PE=3 SV=1
A7SGC3	40S ribosomal protein S6 OS=Nematostella vectensis OX=45351 GN=v1g245093 PE=3 SV=1
A7T0C1	40S ribosomal protein S8 OS=Nematostella vectensis OX=45351 GN=v1g195152 PE=3 SV=1
A7SS49	40S ribosomal protein S9 OS=Nematostella vectensis OX=45351 GN=v1g237468 PE=3 SV=1
A7RKS5	40S ribosomal protein SA OS=Nematostella vectensis OX=45351 GN=v1g198553 PE=3 SV=1
A7RIT0	4a-hydroxytetrahydrobiopterin dehydratase OS=Nematostella vectensis OX=45351 GN=v1g238606 PE=3 SV=1
A7RIM3	4-hydroxy-2-oxoglutarate aldolase, mitochondrial OS=Nematostella vectensis OX=45351 GN=v1g82674 PE=3 SV=1
A7STJ3	4-hydroxy-4-methyl-2-oxoglutarate aldolase OS=Nematostella vectensis OX=45351 GN=v1g131218 PE=3 SV=1
A7S7S9	5'-nucleotidase OS=Nematostella vectensis OX=45351 GN=v1g243427 PE=3 SV=1
A7SQ36	60S acidic ribosomal protein P0 OS=Nematostella vectensis OX=45351 GN=v1g237425 PE=3 SV=1
A7RLY2	60S acidic ribosomal protein P2 OS=Nematostella vectensis OX=45351 GN=v1g160310 PE=3 SV=1
A7REW3	60S ribosomal protein L12 OS=Nematostella vectensis OX=45351 GN=v1g176975 PE=3 SV=1
A7S405	60S ribosomal protein L13 OS=Nematostella vectensis OX=45351 GN=v1g242697 PE=3 SV=1
A7SBZ8	60S ribosomal protein L13a OS=Nematostella vectensis OX=45351 GN=v1g188032 PE=3 SV=1
A7SAM6	60S ribosomal protein L14 OS=Nematostella vectensis OX=45351 GN=v1g244001 PE=3 SV=1
A7RSF0	60S ribosomal protein L17 OS=Nematostella vectensis OX=45351 GN=v1g162224 PE=3 SV=1
A7RW50	60S ribosomal protein L18a OS=Nematostella vectensis OX=45351 GN=v1g163400 PE=3 SV=1
A7SBD1	60S ribosomal protein L21 OS=Nematostella vectensis OX=45351 GN=v1g237086 PE=3 SV=1
A7RUW3	60S ribosomal protein L23 (Fragment) OS=Nematostella vectensis OX=45351 GN=v1g94285 PE=3 SV=1
A7S072	60S ribosomal protein L27 OS=Nematostella vectensis OX=45351 GN=v1g234712 PE=3 SV=1
A7RLF6	60S ribosomal protein L27a (Fragment) OS=Nematostella vectensis OX=45351 GN=v1g85854 PE=3 SV=1
A7RYT2	60S ribosomal protein L28 OS=Nematostella vectensis OX=45351 GN=v1g236761 PE=3 SV=1
A7RQD8	60S ribosomal protein L30 OS=Nematostella vectensis OX=45351 GN=v1g180772 PE=3 SV=1
A7S786	60S ribosomal protein L31 OS=Nematostella vectensis OX=45351 GN=v1g235042 PE=3 SV=1
A7SCX9	60S ribosomal protein L34 OS=Nematostella vectensis OX=45351 GN=v1g237122 PE=3 SV=1
A7SQT2	60S ribosomal protein L35 OS=Nematostella vectensis OX=45351 GN=v1g246818 PE=3 SV=1
A7RR70	60S ribosomal protein L35a OS=Nematostella vectensis OX=45351 GN=v1g240098 PE=3 SV=1
A7SNU0	60S ribosomal protein L36 OS=Nematostella vectensis OX=45351 GN=v1g191823 PE=3 SV=1
A7RKV4	60S ribosomal protein L38 OS=Nematostella vectensis OX=45351 GN=v1g226298 PE=3 SV=1
A7S4S4	60S ribosomal protein L6 OS=Nematostella vectensis OX=45351 GN=v1g236919 PE=3 SV=1
A7RN14	60S ribosomal protein L7a OS=Nematostella vectensis OX=45351 GN=v1g236492 PE=3 SV=1
A7S5T9	60S ribosomal protein L8 OS=Nematostella vectensis OX=45351 GN=v1g234970 PE=4 SV=1
A7S3C2	60S ribosomal protein L9 OS=Nematostella vectensis OX=45351 GN=v1g242566 PE=3 SV=1
A7SLT6	6-phosphogluconate dehydrogenase, decarboxylating OS=Nematostella vectensis OX=45351 GN=v1g230495 PE=3 SV=1
A7RMK1	6-phosphogluconolactonase OS=Nematostella vectensis OX=45351 GN=v1g160554 PE=3 SV=1
A7S6P2	Acetyl-CoA C-myristoyltransferase OS=Nematostella vectensis OX=45351 GN=v1g207642 PE=3 SV=1
A7SYK6	Acetyl-CoA deacylase OS=Nematostella vectensis OX=45351 GN=v1g237598 PE=3 SV=1
A7SAZ3	Acetyl-coenzyme A synthetase OS=Nematostella vectensis OX=45351 GN=v1g187737 PE=3 SV=1
A7SQK2	Acetyltransferase component of pyruvate dehydrogenase complex OS=Nematostella vectensis OX=45351 GN=v1g227398 PE=3 SV=1
A7S7W1	Actin-related protein 2 OS=Nematostella vectensis OX=45351 GN=v1g186733 PE=3 SV=1
A7SA67	Actin-related protein 2/3 complex subunit 3 OS=Nematostella vectensis OX=45351 GN=v1g235176 PE=3 SV=1
A7RRG4	Actin-related protein 2/3 complex subunit 4 OS=Nematostella vectensis OX=45351 GN=v1g236559 PE=3 SV=1
A7RWB9	Actin-related protein 2/3 complex subunit 5 OS=Nematostella vectensis OX=45351 GN=v1g182709 PE=3 SV=1
A7SZA7	Actin-related protein 2/3 complex subunit OS=Nematostella vectensis OX=45351 GN=v1g236117 PE=3 SV=1
A7RJH5	Acyl carrier protein OS=Nematostella vectensis OX=45351 GN=v1g236403 PE=3 SV=1
A7S6Q1	Acylaminoacyl-peptidase OS=Nematostella vectensis OX=45351 GN=v1g167135 PE=3 SV=1
A7SI32	Acyl-coenzyme A oxidase OS=Nematostella vectensis OX=45351 GN=v1g170851 PE=3 SV=1
A7RLE0	Acyl-coenzyme A oxidase OS=Nematostella vectensis OX=45351 GN=v1g86003 PE=3 SV=1
A7STC7	Adenine phosphoribosyltransferase OS=Nematostella vectensis OX=45351 GN=v1g193324 PE=3 SV=1
A7RXR7	Adenosine kinase OS=Nematostella vectensis OX=45351 GN=v1g163941 PE=3 SV=1
A7SRK8	Adenosylhomocysteinase OS=Nematostella vectensis OX=45351 GN=v1g192745 PE=3 SV=1
A7RME1	Adenosylhomocysteinase OS=Nematostella vectensis OX=45351 GN=v1g234207 PE=3 SV=1
A7T0G9	Adenylate kinase OS=Nematostella vectensis OX=45351 GN=v1g140375 PE=3 SV=1
A7RQH5	Adenylyl cyclase-associated protein OS=Nematostella vectensis OX=45351 GN=v1g161560 PE=3 SV=1
A7RN38	ADP/ATP translocase OS=Nematostella vectensis OX=45351 GN=v1g239511 PE=3 SV=1
A7S616	ADP-ribosylation factor 6 OS=Nematostella vectensis OX=45351 GN=v1g236955 PE=3 SV=1
A7T7B4	AICAR transformylase/inosine monophosphate cyclohydrolase (Fragment) OS=Nematostella vectensis OX=45351 GN=v1g60966 PE=3 SV=1
A7SFU6	AICAR transformylase/inosine monophosphate cyclohydrolase OS=Nematostella vectensis OX=45351 GN=v1g170139 PE=3 SV=1
A7SLG7	Alanine transaminase OS=Nematostella vectensis OX=45351 GN=v1g235651 PE=3 SV=1
A7T0S1	Alanine transaminase OS=Nematostella vectensis OX=45351 GN=v1g236165 PE=3 SV=1
A7SBV0	Alanine--glyoxylate aminotransferase OS=Nematostella vectensis OX=45351 GN=v1g112567 PE=3 SV=1
A7SHM7	Alanine--glyoxylate aminotransferase OS=Nematostella vectensis OX=45351 GN=v1g170730 PE=3 SV=1
A7SHU9	Alanine--tRNA ligase OS=Nematostella vectensis OX=45351 GN=v1g189992 PE=3 SV=1
A7SXC6	Aldehyde dehydrogenase (NAD(+)) OS=Nematostella vectensis OX=45351 GN=v1g175287 PE=3 SV=1
A7SDT3	Aldose 1-epimerase OS=Nematostella vectensis OX=45351 GN=v1g229971 PE=3 SV=1
A7RSL3	Alkaline phosphatase OS=Nematostella vectensis OX=45351 GN=v1g162264 PE=3 SV=1
A7SUH3	Allantoate amidinohydrolase OS=Nematostella vectensis OX=45351 GN=v1g235970 PE=3 SV=1
A7T8B9	Alpha-1,4 glucan phosphorylase (Fragment) OS=Nematostella vectensis OX=45351 GN=v1g149999 PE=3 SV=1
A7SR65	Alpha-1,4 glucan phosphorylase OS=Nematostella vectensis OX=45351 GN=v1g246875 PE=3 SV=1
A7T0R0	Alpha-galactosidase (Fragment) OS=Nematostella vectensis OX=45351 GN=v1g220553 PE=3 SV=1
A7SFR2	Alpha-galactosidase OS=Nematostella vectensis OX=45351 GN=v1g170108 PE=3 SV=1
A7SJT4	Alpha-L-fucosidase OS=Nematostella vectensis OX=45351 GN=v1g120822 PE=3 SV=1
A7RGT0	Alpha-L-fucosidase OS=Nematostella vectensis OX=45351 GN=v1g158453 PE=3 SV=1
A7RLD1	Alpha-L-fucosidase OS=Nematostella vectensis OX=45351 GN=v1g198796 PE=3 SV=1
A7SSJ0	Alpha-mannosidase OS=Nematostella vectensis OX=45351 GN=v1g173865 PE=3 SV=1
A7SFA1	Alpha-mannosidase OS=Nematostella vectensis OX=45351 GN=v1g244860 PE=3 SV=1
A7S6X6	Amine oxidase OS=Nematostella vectensis OX=45351 GN=v1g229539 PE=3 SV=1
A7SR90	Aminoacyl-tRNA hydrolase OS=Nematostella vectensis OX=45351 GN=v1g192648 PE=4 SV=1
A7SY95	Aminomethyltransferase (Fragment) OS=Nematostella vectensis OX=45351 GN=v1g137645 PE=3 SV=1
A7S394	Aminopeptidase (Fragment) OS=Nematostella vectensis OX=45351 GN=v1g102784 PE=3 SV=1
A7RL33	Aminopeptidase OS=Nematostella vectensis OX=45351 GN=v1g179195 PE=3 SV=1
A7RUV9	Aminopeptidase OS=Nematostella vectensis OX=45351 GN=v1g240852 PE=3 SV=1
A7S710	Anamorsin homolog OS=Nematostella vectensis OX=45351 GN=v1g167244 PE=3 SV=1
A7SQE7	Angiotensin-converting enzyme (Fragment) OS=Nematostella vectensis OX=45351 GN=v1g11121 PE=3 SV=1
A7SKY7	Angiotensin-converting enzyme OS=Nematostella vectensis OX=45351 GN=v1g190941 PE=3 SV=1
A7SEG1	Angiotensin-converting enzyme OS=Nematostella vectensis OX=45351 GN=v1g210990 PE=3 SV=1
A7SW86	Annexin OS=Nematostella vectensis OX=45351 GN=v1g134949 PE=3 SV=1
A7T6G0	Annexin OS=Nematostella vectensis OX=45351 GN=v1g195888 PE=3 SV=1
A7STD6	Anoctamin (Fragment) OS=Nematostella vectensis OX=45351 GN=v1g10892 PE=3 SV=1
A7RKU9	Anoctamin (Fragment) OS=Nematostella vectensis OX=45351 GN=v1g30680 PE=3 SV=1
A7REV0	Anoctamin (Fragment) OS=Nematostella vectensis OX=45351 GN=v1g79192 PE=3 SV=1
A7RKU7	Anoctamin OS=Nematostella vectensis OX=45351 GN=v1g159852 PE=3 SV=1
A7SBX8	Anoctamin OS=Nematostella vectensis OX=45351 GN=v1g244207 PE=3 SV=1
A7SJK8	AP complex subunit beta OS=Nematostella vectensis OX=45351 GN=v1g190491 PE=3 SV=1
A7RH33	AP-2 complex subunit alpha OS=Nematostella vectensis OX=45351 GN=v1g236331 PE=3 SV=1
A7SDJ0	AP-3 complex subunit delta (Fragment) OS=Nematostella vectensis OX=45351 GN=v1g114271 PE=3 SV=1
A7RQC0	Arachidonate--CoA ligase OS=Nematostella vectensis OX=45351 GN=v1g239941 PE=4 SV=1
A7RZV8	Arginase OS=Nematostella vectensis OX=45351 GN=v1g241846 PE=3 SV=1
A7RER2	Arginine kinase 1 OS=Nematostella vectensis OX=45351 GN=v1g79604 PE=2 SV=1
A7SSL8	Argininosuccinate synthase (Fragment) OS=Nematostella vectensis OX=45351 GN=v1g173898 PE=3 SV=1
A7S644	Arginyl-tRNA synthetase OS=Nematostella vectensis OX=45351 GN=v1g229489 PE=3 SV=1
A7RY65	Arp2/3 complex 34 kDa subunit OS=Nematostella vectensis OX=45351 GN=v1g241492 PE=3 SV=1
A7RQB5	Ars2/serrate-like protein OS=Nematostella vectensis OX=45351 GN=v1g239938 PE=2 SV=1
A7RXD3	Asparagine synthetase [glutamine-hydrolyzing] OS=Nematostella vectensis OX=45351 GN=v1g163815 PE=4 SV=1
A7SPW2	Aspartate aminotransferase OS=Nematostella vectensis OX=45351 GN=v1g246662 PE=3 SV=1
A7RMR5	Aspartate aminotransferase OS=Nematostella vectensis OX=45351 GN=v1g86861 PE=3 SV=1
A7S265	Aspartate--tRNA ligase, cytoplasmic OS=Nematostella vectensis OX=45351 GN=v1g205625 PE=3 SV=1
A7RHL4	Aspartyl aminopeptidase OS=Nematostella vectensis OX=45351 GN=v1g238321 PE=3 SV=1
A7RXX3	ATP synthase subunit b OS=Nematostella vectensis OX=45351 GN=v1g203782 PE=3 SV=1
A7SPP0	ATP synthase subunit beta OS=Nematostella vectensis OX=45351 GN=v1g230667 PE=3 SV=1
A7SNG9	ATP synthase subunit d, mitochondrial OS=Nematostella vectensis OX=45351 GN=v1g191692 PE=3 SV=1
A7RNI6	ATP synthase subunit gamma OS=Nematostella vectensis OX=45351 GN=v1g239595 PE=3 SV=1
A7RV43	ATP synthase subunit O, mitochondrial OS=Nematostella vectensis OX=45351 GN=v1g94346 PE=3 SV=1
A7SY16	ATP synthase-coupling factor 6, mitochondrial OS=Nematostella vectensis OX=45351 GN=v1g248032 PE=3 SV=1
A7SFA3	ATP-citrate synthase OS=Nematostella vectensis OX=45351 GN=v1g211386 PE=3 SV=1
A7RRZ8	ATP-dependent (S)-NAD(P)H-hydrate dehydratase OS=Nematostella vectensis OX=45351 GN=v1g162096 PE=3 SV=1
A7SRG8	ATP-dependent Clp protease proteolytic subunit OS=Nematostella vectensis OX=45351 GN=v1g192713 PE=3 SV=1
A7RH48	ATP-dependent DNA helicase 2 subunit 1 OS=Nematostella vectensis OX=45351 GN=v1g238226 PE=3 SV=1
A7RMK9	ATP-dependent RNA helicase DDX1 OS=Nematostella vectensis OX=45351 GN=v1g199320 PE=3 SV=1
A7SPR6	Autophagy-related protein 27 OS=Nematostella vectensis OX=45351 GN=v1g246640 PE=3 SV=1
A7S9V7	Bardet-Biedl syndrome 2 protein homolog OS=Nematostella vectensis OX=45351 GN=v1g235159 PE=4 SV=1
A7RS40	Battenin OS=Nematostella vectensis OX=45351 GN=v1g240316 PE=3 SV=1
A7RQV8	Beta-galactosidase OS=Nematostella vectensis OX=45351 GN=v1g161675 PE=3 SV=1
A7S8R3	Beta-galactosidase OS=Nematostella vectensis OX=45351 GN=v1g167821 PE=3 SV=1
A7RET7	Beta-hexosaminidase OS=Nematostella vectensis OX=45351 GN=v1g237718 PE=3 SV=1
A7T3N0	Beta-hexosaminidase OS=Nematostella vectensis OX=45351 GN=v1g248668 PE=3 SV=1
A7RQ54	Beta-N-acetylhexosaminidase OS=Nematostella vectensis OX=45351 GN=v1g200451 PE=3 SV=1
A7RSQ4	Beta-N-acetylhexosaminidase OS=Nematostella vectensis OX=45351 GN=v1g201552 PE=3 SV=1
A7SR78	Beta-N-acetylhexosaminidase OS=Nematostella vectensis OX=45351 GN=v1g216174 PE=3 SV=1
A7SK38	Beta-N-acetylhexosaminidase OS=Nematostella vectensis OX=45351 GN=v1g245803 PE=3 SV=1
A7SRW5	Bifunctional lysine-specific demethylase and histidyl-hydroxylase OS=Nematostella vectensis OX=45351 GN=v1g230798 PE=3 SV=1
A7RM23	Bleomycin hydrolase OS=Nematostella vectensis OX=45351 GN=v1g86594 PE=3 SV=1
A7SLW1	Branched-chain-amino-acid aminotransferase OS=Nematostella vectensis OX=45351 GN=v1g246094 PE=3 SV=1
A7RSV9	Branchpoint-bridging protein (Fragment) OS=Nematostella vectensis OX=45351 GN=v1g162319 PE=3 SV=1
A7SWC2	Butyryl-CoA dehydrogenase OS=Nematostella vectensis OX=45351 GN=v1g194219 PE=3 SV=1
A7RG51	C-1-tetrahydrofolate synthase, cytoplasmic OS=Nematostella vectensis OX=45351 GN=v1g158170 PE=3 SV=1
A7RNJ1	CAAT box DNA-binding protein subunit B (Fragment) OS=Nematostella vectensis OX=45351 GN=v1g88215 PE=3 SV=1
A7SF31	CAD protein OS=Nematostella vectensis OX=45351 GN=v1g189113 PE=3 SV=1
A7RN03	Calcium load-activated calcium channel OS=Nematostella vectensis OX=45351 GN=v1g179997 PE=3 SV=1
A7SWC7	Calcium uniporter protein OS=Nematostella vectensis OX=45351 GN=v1g227549 PE=3 SV=1
A7RF52	Calcium/calmodulin-dependent protein kinase OS=Nematostella vectensis OX=45351 GN=v1g157808 PE=1 SV=1
A7T0H5	Calcium/calmodulin-dependent protein kinase OS=Nematostella vectensis OX=45351 GN=v1g220432 PE=1 SV=1
A7RM93	Calcium-transporting ATPase OS=Nematostella vectensis OX=45351 GN=v1g160437 PE=3 SV=1
A7S3H9	Calcium-transporting ATPase OS=Nematostella vectensis OX=45351 GN=v1g166010 PE=3 SV=1
A7S627	Calcyclin-binding protein OS=Nematostella vectensis OX=45351 GN=v1g166897 PE=4 SV=1
A7RPI8	Calmodulin OS=Nematostella vectensis OX=45351 GN=v1g239788 PE=3 SV=1
A7S2D8	Carbonic anhydrase (Fragment) OS=Nematostella vectensis OX=45351 GN=v1g101864 PE=3 SV=1
A7S762	Carbonic anhydrase (Fragment) OS=Nematostella vectensis OX=45351 GN=v1g107048 PE=3 SV=1
A7S717	Carbonic anhydrase OS=Nematostella vectensis OX=45351 GN=v1g186479 PE=3 SV=1
A7RGK5	Carbonyl reductase (NADPH) OS=Nematostella vectensis OX=45351 GN=v1g238099 PE=3 SV=1
A7RN07	Carboxylic ester hydrolase (Fragment) OS=Nematostella vectensis OX=45351 GN=v1g31599 PE=3 SV=1
A7RN08	Carboxylic ester hydrolase OS=Nematostella vectensis OX=45351 GN=v1g160761 PE=3 SV=1
A7SLM2	Carboxylic ester hydrolase OS=Nematostella vectensis OX=45351 GN=v1g191125 PE=3 SV=1
A7S6G6	Carboxypeptidase Q OS=Nematostella vectensis OX=45351 GN=v1g186283 PE=4 SV=1
A7SG27	Casein kinase II subunit beta OS=Nematostella vectensis OX=45351 GN=v1g245041 PE=3 SV=1
A7SGN5	Cathepsin X (Fragment) OS=Nematostella vectensis OX=45351 GN=v1g117697 PE=3 SV=1
A7S7Z5	CB1 cannabinoid receptor-interacting protein 1 OS=Nematostella vectensis OX=45351 GN=v1g167561 PE=3 SV=1
A7S924	CCT-alpha (Fragment) OS=Nematostella vectensis OX=45351 GN=v1g109595 PE=3 SV=1
A7SMT4	CCT-beta (Fragment) OS=Nematostella vectensis OX=45351 GN=v1g124119 PE=3 SV=1
A7SMT1	CCT-beta OS=Nematostella vectensis OX=45351 GN=v1g191440 PE=3 SV=1
A7T9B6	CCT-epsilon (Fragment) OS=Nematostella vectensis OX=45351 GN=v1g151104 PE=3 SV=1
A7RGP0	CCT-epsilon OS=Nematostella vectensis OX=45351 GN=v1g233945 PE=3 SV=1
A7SBU6	CCT-theta OS=Nematostella vectensis OX=45351 GN=v1g244189 PE=3 SV=1
A7SFJ1	Cell division control protein 42 homolog OS=Nematostella vectensis OX=45351 GN=v1g189251 PE=3 SV=1
A7SD85	Cell division cycle 5-related protein OS=Nematostella vectensis OX=45351 GN=cdc5l PE=3 SV=1
A7SCZ7	cGMP-dependent protein kinase OS=Nematostella vectensis OX=45351 GN=v1g244400 PE=3 SV=1
A7RWE1	Choline transporter-like protein OS=Nematostella vectensis OX=45351 GN=v1g241158 PE=3 SV=1
A7SHQ3	Cilia- and flagella-associated protein 36 OS=Nematostella vectensis OX=45351 GN=v1g212454 PE=3 SV=1
A7RKR4	Citrate hydro-lyase OS=Nematostella vectensis OX=45351 GN=v1g179073 PE=3 SV=1
A7RU37	Citrate hydro-lyase OS=Nematostella vectensis OX=45351 GN=v1g93721 PE=3 SV=1
A7RI62	Citrate synthase (Fragment) OS=Nematostella vectensis OX=45351 GN=v1g82156 PE=3 SV=1
A7RVC0	Clathrin heavy chain OS=Nematostella vectensis OX=45351 GN=v1g163153 PE=3 SV=1
A7SZR4	Clathrin light chain OS=Nematostella vectensis OX=45351 GN=v1g175828 PE=3 SV=1
A7SVS3	Cleavage stimulation factor 50 kDa subunit OS=Nematostella vectensis OX=45351 GN=v1g174858 PE=4 SV=1
A7S9A4	Coatomer subunit alpha OS=Nematostella vectensis OX=45351 GN=v1g187173 PE=4 SV=1
A7SMS0	Coatomer subunit beta OS=Nematostella vectensis OX=45351 GN=v1g124098 PE=4 SV=1
A7RL77	Coatomer subunit beta' OS=Nematostella vectensis OX=45351 GN=v1g239070 PE=3 SV=1
A7SRJ1	Coatomer subunit delta OS=Nematostella vectensis OX=45351 GN=v1g192736 PE=3 SV=1
A7T498	Coatomer subunit delta OS=Nematostella vectensis OX=45351 GN=v1g222121 PE=3 SV=1
A7SPR7	Coatomer subunit epsilon OS=Nematostella vectensis OX=45351 GN=v1g227384 PE=3 SV=1
A7S6Q5	Coatomer subunit gamma OS=Nematostella vectensis OX=45351 GN=v1g186367 PE=3 SV=1
A7RNG8	Coiled-coil domain-containing protein 22 homolog OS=Nematostella vectensis OX=45351 GN=v1g180167 PE=3 SV=1
A7RYA4	Coiled-coil domain-containing protein 47 OS=Nematostella vectensis OX=45351 GN=v1g203929 PE=4 SV=1
A7SBS3	Coiled-coil domain-containing protein 58 OS=Nematostella vectensis OX=45351 GN=v1g244177 PE=3 SV=1
A7S2C3	Complex I-15 kDa OS=Nematostella vectensis OX=45351 GN=v1g232602 PE=3 SV=1
A7SPN0	Complex I-19kD (Fragment) OS=Nematostella vectensis OX=45351 GN=v1g17799 PE=3 SV=1
A7SAD2	Complex I-49kD OS=Nematostella vectensis OX=45351 GN=v1g110807 PE=3 SV=1
A7S298	Complex I-B12 OS=Nematostella vectensis OX=45351 GN=v1g165533 PE=3 SV=1
A7SUW1	Complex I-B14 OS=Nematostella vectensis OX=45351 GN=v1g193830 PE=3 SV=1
A7SB58	Complex I-B14.5a OS=Nematostella vectensis OX=45351 GN=v1g244078 PE=3 SV=1
A7SI61	Complex I-B22 OS=Nematostella vectensis OX=45351 GN=v1g119247 PE=3 SV=1
A7S636	Complex III subunit 8 OS=Nematostella vectensis OX=45351 GN=v1g236959 PE=3 SV=1
A7RLS7	COP9 signalosome complex subunit 2 OS=Nematostella vectensis OX=45351 GN=v1g160233 PE=3 SV=1
A7SLN0	COP9 signalosome complex subunit 6 OS=Nematostella vectensis OX=45351 GN=v1g122914 PE=3 SV=1
A7S4S5	Coproporphyrinogen oxidase OS=Nematostella vectensis OX=45351 GN=v1g229388 PE=3 SV=1
A7RFP3	Coronin OS=Nematostella vectensis OX=45351 GN=v1g157985 PE=3 SV=1
A7S473	Coronin OS=Nematostella vectensis OX=45351 GN=v1g206544 PE=3 SV=1
A7RHL5	Costars family protein v1g158749 OS=Nematostella vectensis OX=45351 GN=v1g158749 PE=3 SV=1
A7RQG2	COX assembly mitochondrial protein (Fragment) OS=Nematostella vectensis OX=45351 GN=v1g67120 PE=3 SV=1
A7SY83	CTP:phosphoethanolamine cytidylyltransferase OS=Nematostella vectensis OX=45351 GN=v1g175500 PE=3 SV=1
A7RYI9	Cystathionine beta-synthase OS=Nematostella vectensis OX=45351 GN=v1g204029 PE=3 SV=1
A7RID2	Cysteinyl-tRNA synthetase OS=Nematostella vectensis OX=45351 GN=v1g159064 PE=3 SV=1
A7SGK8	Cytochrome b-c1 complex subunit 7 OS=Nematostella vectensis OX=45351 GN=v1g170417 PE=3 SV=1
A7SI73	Cytochrome b-c1 complex subunit Rieske, mitochondrial OS=Nematostella vectensis OX=45351 GN=v1g212662 PE=3 SV=1
A7SX99	Cytochrome c oxidase polypeptide Va OS=Nematostella vectensis OX=45351 GN=v1g175253 PE=3 SV=1
A7RJL7	Cytochrome c oxidase subunit OS=Nematostella vectensis OX=45351 GN=v1g236414 PE=3 SV=1
A7SFV8	D-3-phosphoglycerate dehydrogenase (Fragment) OS=Nematostella vectensis OX=45351 GN=v1g170150 PE=3 SV=1
A7T2Z4	Decapping nuclease (Fragment) OS=Nematostella vectensis OX=45351 GN=v1g143699 PE=3 SV=1
A7T2Z5	Decapping nuclease OS=Nematostella vectensis OX=45351 GN=v1g221590 PE=3 SV=1
A7SKC3	Delta-aminolevulinic acid dehydratase OS=Nematostella vectensis OX=45351 GN=v1g171543 PE=3 SV=1
A7S8F4	Deoxyhypusine hydroxylase OS=Nematostella vectensis OX=45351 GN=v1g167688 PE=3 SV=1
A7SLH5	Deoxynucleoside triphosphate triphosphohydrolase SAMHD1 OS=Nematostella vectensis OX=45351 GN=v1g246030 PE=3 SV=1
A7RPL3	Deoxyuridine 5'-triphosphate nucleotidohydrolase OS=Nematostella vectensis OX=45351 GN=v1g239804 PE=3 SV=1
A7RRU7	Diadenosine tetraphosphate synthetase OS=Nematostella vectensis OX=45351 GN=v1g162025 PE=3 SV=1
A7RQN7	Dihydrolipoamide acetyltransferase component of pyruvate dehydrogenase complex (Fragment) OS=Nematostella vectensis OX=45351 GN=v1g90374 PE=3 SV=1
A7SJI4	Dihydrolipoamide acetyltransferase component of pyruvate dehydrogenase complex OS=Nematostella vectensis OX=45351 GN=v1g190464 PE=3 SV=1
A7RFT6	Dihydrolipoyl dehydrogenase OS=Nematostella vectensis OX=45351 GN=v1g177276 PE=3 SV=1
A7SJG5	Dihydropyrimidine dehydrogenase [NADP(+)] OS=Nematostella vectensis OX=45351 GN=v1g190441 PE=3 SV=1
A7SJZ8	Dipeptidase (Fragment) OS=Nematostella vectensis OX=45351 GN=v1g121040 PE=3 SV=1
A7SK00	Dipeptidase OS=Nematostella vectensis OX=45351 GN=v1g171453 PE=3 SV=1
A7RZW4	Dipeptidyl peptidase 3 OS=Nematostella vectensis OX=45351 GN=dpp3 PE=3 SV=1
A7S0J1	DNA damage-binding protein 1 OS=Nematostella vectensis OX=45351 GN=v1g241997 PE=3 SV=1
A7SIT9	DNA polymerase epsilon catalytic subunit (Fragment) OS=Nematostella vectensis OX=45351 GN=v1g119951 PE=3 SV=1
A7SMI2	DNA replication licensing factor MCM2 OS=Nematostella vectensis OX=45351 GN=v1g191344 PE=3 SV=1
A7SPE9	DNA replication licensing factor MCM3 OS=Nematostella vectensis OX=45351 GN=v1g215383 PE=3 SV=1
A7RIT1	DNA replication licensing factor MCM5 OS=Nematostella vectensis OX=45351 GN=v1g238608 PE=3 SV=1
A7SQR1	DNA replication licensing factor MCM6 OS=Nematostella vectensis OX=45351 GN=v1g192492 PE=3 SV=1
A7SEF9	DNA replication licensing factor MCM7 OS=Nematostella vectensis OX=45351 GN=MCM7 PE=3 SV=1
A8DW37	DNA-directed RNA polymerase (Fragment) OS=Nematostella vectensis OX=45351 GN=v1g225894 PE=4 SV=1
A7T993	DNA-directed RNA polymerase subunit (Fragment) OS=Nematostella vectensis OX=45351 GN=v1g70504 PE=3 SV=1
A7SHD8	DNA-directed RNA polymerase subunit beta OS=Nematostella vectensis OX=45351 GN=v1g189883 PE=3 SV=1
A7S8F9	DNA-directed RNA polymerase subunit OS=Nematostella vectensis OX=45351 GN=v1g229643 PE=3 SV=1
A7SL38	DNA-directed RNA polymerases I and III subunit RPAC1 OS=Nematostella vectensis OX=45351 GN=v1g122262 PE=3 SV=1
A7RXH6	DnaJ homolog subfamily C member 22 OS=Nematostella vectensis OX=45351 GN=v1g234616 PE=4 SV=1
A7SAL0	Dolichol-phosphate mannosyltransferase subunit 1 OS=Nematostella vectensis OX=45351 GN=v1g168415 PE=3 SV=1
A7S5W3	Dolichyl-diphosphooligosaccharide--protein glycosyltransferase 48 kDa subunit OS=Nematostella vectensis OX=45351 GN=v1g186036 PE=3 SV=1
A7RVR9	Dolichyl-diphosphooligosaccharide--protein glycosyltransferase subunit 1 OS=Nematostella vectensis OX=45351 GN=v1g241029 PE=3 SV=1
A7SI16	Dolichyl-diphosphooligosaccharide--protein glycosyltransferase subunit 2 OS=Nematostella vectensis OX=45351 GN=v1g245416 PE=3 SV=1
A7RQD2	Dolichyl-diphosphooligosaccharide--protein glycotransferase OS=Nematostella vectensis OX=45351 GN=v1g180767 PE=3 SV=1
A7RHR8	Dolichyl-diphosphooligosaccharide--protein glycotransferase OS=Nematostella vectensis OX=45351 GN=v1g238356 PE=3 SV=1
A7RNC0	Dolichyl-phosphate beta-glucosyltransferase OS=Nematostella vectensis OX=45351 GN=v1g234255 PE=3 SV=1
A7S8M7	dTMP kinase OS=Nematostella vectensis OX=45351 GN=v1g243597 PE=3 SV=1
A7RGS4	Dynactin subunit 1 (Fragment) OS=Nematostella vectensis OX=45351 GN=v1g81224 PE=3 SV=1
A7SN34	Dynamin-1-like protein OS=Nematostella vectensis OX=45351 GN=v1g191557 PE=3 SV=1
A7RVI5	Dynein light chain OS=Nematostella vectensis OX=45351 GN=v1g236679 PE=3 SV=1
A7SMZ7	Dynein light chain roadblock OS=Nematostella vectensis OX=45351 GN=v1g237378 PE=3 SV=1
A7RRH9	Dynein light intermediate chain (Fragment) OS=Nematostella vectensis OX=45351 GN=v1g40628 PE=3 SV=1
A7S9Q6	E2 ubiquitin-conjugating enzyme OS=Nematostella vectensis OX=45351 GN=v1g235155 PE=3 SV=1
A7RR94	Electron transfer flavoprotein subunit alpha OS=Nematostella vectensis OX=45351 GN=v1g181047 PE=3 SV=1
A7SRQ1	Electron transfer flavoprotein subunit beta OS=Nematostella vectensis OX=45351 GN=v1g192806 PE=3 SV=1
A7RNA5	Electron transfer flavoprotein-ubiquinone oxidoreductase OS=Nematostella vectensis OX=45351 GN=v1g228390 PE=4 SV=1
A7SSW8	Elongation factor 1-alpha OS=Nematostella vectensis OX=45351 GN=v1g247215 PE=3 SV=1
A7SPW6	Elongation factor Ts, mitochondrial OS=Nematostella vectensis OX=45351 GN=v1g215604 PE=3 SV=1
A7S8T2	Elongation factor Tu OS=Nematostella vectensis OX=45351 GN=v1g229673 PE=3 SV=1
A7RJE2	Endoglucanase (Fragment) OS=Nematostella vectensis OX=45351 GN=v1g83869 PE=3 SV=1
A7RZR0	Enhancer of rudimentary homolog OS=Nematostella vectensis OX=45351 GN=v1g183841 PE=3 SV=1
A7RNR6	ER membrane protein complex subunit 1 OS=Nematostella vectensis OX=45351 GN=v1g234273 PE=3 SV=1
A7S428	Eukaryotic peptide chain release factor subunit 1 OS=Nematostella vectensis OX=45351 GN=v1g185421 PE=3 SV=1
A7S534	Eukaryotic translation initiation factor 2 subunit 1 OS=Nematostella vectensis OX=45351 GN=v1g185797 PE=3 SV=1
A7S8G4	Eukaryotic translation initiation factor 2A OS=Nematostella vectensis OX=45351 GN=v1g243561 PE=3 SV=1
A7SK48	Eukaryotic translation initiation factor 3 subunit A OS=Nematostella vectensis OX=45351 GN=v1g190699 PE=3 SV=2
A7SMR1	Eukaryotic translation initiation factor 3 subunit D OS=Nematostella vectensis OX=45351 GN=v1g235689 PE=3 SV=1
A7RWP6	Eukaryotic translation initiation factor 3 subunit E OS=Nematostella vectensis OX=45351 GN=v1g163572 PE=3 SV=1
A7SIV6	Eukaryotic translation initiation factor 3 subunit F OS=Nematostella vectensis OX=45351 GN=v1g230299 PE=3 SV=1
A7SKE9	Eukaryotic translation initiation factor 3 subunit G OS=Nematostella vectensis OX=45351 GN=v1g171563 PE=3 SV=1
A7SA47	Eukaryotic translation initiation factor 3 subunit H OS=Nematostella vectensis OX=45351 GN=v1g168210 PE=3 SV=1
A7RM20	Eukaryotic translation initiation factor 3 subunit I OS=Nematostella vectensis OX=45351 GN=v1g239264 PE=3 SV=1
A7RSH7	Eukaryotic translation initiation factor 3 subunit J OS=Nematostella vectensis OX=45351 GN=v1g240395 PE=3 SV=1
A7SGZ5	Eukaryotic translation initiation factor 3 subunit K OS=Nematostella vectensis OX=45351 GN=v1g170558 PE=3 SV=1
A7SDW5	Eukaryotic translation initiation factor 3 subunit L OS=Nematostella vectensis OX=45351 GN=v1g169424 PE=3 SV=1
A7SPX9	Eukaryotic translation initiation factor 3 subunit M OS=Nematostella vectensis OX=45351 GN=v1g192238 PE=3 SV=1
A7SX41	Eukaryotic translation initiation factor 4C (Fragment) OS=Nematostella vectensis OX=45351 GN=v1g17260 PE=3 SV=1
A7RZU8	Eukaryotic translation initiation factor 5 OS=Nematostella vectensis OX=45351 GN=v1g99103 PE=3 SV=1
A7T0N1	Eukaryotic translation initiation factor 5A OS=Nematostella vectensis OX=45351 GN=v1g176002 PE=3 SV=1
A7RHF7	Eukaryotic translation initiation factor 6 OS=Nematostella vectensis OX=45351 GN=EIF6 PE=3 SV=1
A7S4K7	Exportin-2 OS=Nematostella vectensis OX=45351 GN=v1g185581 PE=3 SV=1
A7SAG6	FACT complex subunit SSRP1 (Fragment) OS=Nematostella vectensis OX=45351 GN=v1g110962 PE=3 SV=1
A7S181	F-actin-capping protein subunit alpha OS=Nematostella vectensis OX=45351 GN=v1g242138 PE=3 SV=1
A7RU18	F-actin-capping protein subunit beta OS=Nematostella vectensis OX=45351 GN=v1g181966 PE=3 SV=1
A7RUD3	Fascin OS=Nematostella vectensis OX=45351 GN=v1g182068 PE=3 SV=1
A7SM22	Ferritin OS=Nematostella vectensis OX=45351 GN=v1g123261 PE=3 SV=1
A7SLM6	Ferritin OS=Nematostella vectensis OX=45351 GN=v1g191126 PE=3 SV=1
A7S8I5	Ferritin OS=Nematostella vectensis OX=45351 GN=v1g208427 PE=3 SV=1
A7S629	Ferrochelatase OS=Nematostella vectensis OX=45351 GN=v1g186132 PE=3 SV=1
A7RUK6	Folate gamma-glutamyl hydrolase OS=Nematostella vectensis OX=45351 GN=v1g182128 PE=3 SV=1
A7RUK5	Folate gamma-glutamyl hydrolase OS=Nematostella vectensis OX=45351 GN=v1g182128 PE=3 SV=1
A7RKP9	Folate gamma-glutamyl hydrolase OS=Nematostella vectensis OX=45351 GN=v1g238967 PE=3 SV=1
A7RRV9	Formimidoyltransferase-cyclodeaminase OS=Nematostella vectensis OX=45351 GN=v1g162049 PE=3 SV=1
A7RFF5	Formylglycinamide ribonucleotide amidotransferase OS=Nematostella vectensis OX=45351 GN=v1g79992 PE=3 SV=1
A7SNH7	Fructose-bisphosphatase OS=Nematostella vectensis OX=45351 GN=v1g172491 PE=3 SV=1
A7SF13	Fructose-bisphosphate aldolase OS=Nematostella vectensis OX=45351 GN=v1g244812 PE=3 SV=1
A7SYK1	Fumarate hydratase OS=Nematostella vectensis OX=45351 GN=v1g237597 PE=3 SV=1
A7RY01	Fumarylacetoacetase OS=Nematostella vectensis OX=45351 GN=v1g241460 PE=3 SV=1
A7SMJ7	G protein-coupled receptor kinase OS=Nematostella vectensis OX=45351 GN=v1g246204 PE=3 SV=1
A7S143	Gamma-cystathionase OS=Nematostella vectensis OX=45351 GN=v1g184363 PE=3 SV=1
A7S9W6	GATOR complex protein SEC13 OS=Nematostella vectensis OX=45351 GN=v1g243846 PE=3 SV=1
A7RWF3	GCS light chain OS=Nematostella vectensis OX=45351 GN=v1g95571 PE=3 SV=1
A7SMS4	GDP-4-keto-6-deoxy-D-mannose-3,5-epimerase-4-reductase OS=Nematostella vectensis OX=45351 GN=v1g124032 PE=3 SV=1
A7T0R9	GDP-D-mannose dehydratase OS=Nematostella vectensis OX=45351 GN=v1g248392 PE=3 SV=1
A7S0N7	GlcNAc kinase OS=Nematostella vectensis OX=45351 GN=v1g204972 PE=3 SV=1
A7RND1	Glucosamine-6-phosphate isomerase OS=Nematostella vectensis OX=45351 GN=v1g180131 PE=3 SV=1
A7SRK6	Glucose-6-phosphate 1-dehydrogenase OS=Nematostella vectensis OX=45351 GN=v1g246951 PE=3 SV=1
A7SGU1	Glucose-6-phosphate isomerase OS=Nematostella vectensis OX=45351 GN=v1g189712 PE=3 SV=1
A7SJQ2	Glucosidase 2 subunit beta OS=Nematostella vectensis OX=45351 GN=v1g245724 PE=4 SV=1
A7SE06	Glutamate dehydrogenase OS=Nematostella vectensis OX=45351 GN=v1g169502 PE=3 SV=1
A7T660	Glutamate dehydrogenase OS=Nematostella vectensis OX=45351 GN=v1g222874 PE=3 SV=1
A7RFX2	Glutamate dehydrogenase OS=Nematostella vectensis OX=45351 GN=v1g227888 PE=3 SV=1
A7S6F3	Glutamate dehydrogenase OS=Nematostella vectensis OX=45351 GN=v1g243194 PE=3 SV=1
A7RQE0	Glutamate--cysteine ligase (Fragment) OS=Nematostella vectensis OX=45351 GN=v1g180776 PE=3 SV=1
A7SNA7	Glutamine amidotransferase OS=Nematostella vectensis OX=45351 GN=v1g191624 PE=4 SV=1
A7S6S5	Glutamine synthetase OS=Nematostella vectensis OX=45351 GN=v1g243257 PE=3 SV=1
A7SXV0	Glutamine--fructose-6-phosphate transaminase (isomerizing) OS=Nematostella vectensis OX=45351 GN=v1g175439 PE=4 SV=1
A7SRT3	Glutaminyl-peptide cyclotransferase (Fragment) OS=Nematostella vectensis OX=45351 GN=v1g12286 PE=3 SV=1
A7S8N2	Glutaminyl-tRNA synthetase OS=Nematostella vectensis OX=45351 GN=v1g167786 PE=3 SV=1
A7RH41	Glutathione peroxidase OS=Nematostella vectensis OX=45351 GN=v1g238222 PE=3 SV=1
A7RYC0	Glutathione reductase OS=Nematostella vectensis OX=45351 GN=v1g164144 PE=3 SV=1
A7SFL2	Glutathione S-transferase kappa OS=Nematostella vectensis OX=45351 GN=v1g244928 PE=3 SV=1
A7SEA2	Glutathione S-transferase omega OS=Nematostella vectensis OX=45351 GN=v1g210927 PE=3 SV=1
A7RJG9	Glutathione S-transferase omega OS=Nematostella vectensis OX=45351 GN=v1g83876 PE=3 SV=1
A7STC4	Glutathione synthetase OS=Nematostella vectensis OX=45351 GN=v1g130991 PE=3 SV=1
A7S182	Glutathione transferase (Fragment) OS=Nematostella vectensis OX=45351 GN=v1g226731 PE=3 SV=1
A7S183	Glutathione transferase OS=Nematostella vectensis OX=45351 GN=v1g184426 PE=3 SV=1
A7RIJ8	Glutathione transferase OS=Nematostella vectensis OX=45351 GN=v1g82570 PE=3 SV=1
A7S5Y2	Glyceraldehyde-3-phosphate dehydrogenase OS=Nematostella vectensis OX=45351 GN=v1g243086 PE=3 SV=1
A7SFV6	Glycerol-3-phosphate dehydrogenase [NAD(+)] OS=Nematostella vectensis OX=45351 GN=v1g211642 PE=3 SV=1
A7SPN7	Glycerol-3-phosphate dehydrogenase OS=Nematostella vectensis OX=45351 GN=v1g246617 PE=3 SV=1
A7SK04	Glycine amidinotransferase OS=Nematostella vectensis OX=45351 GN=v1g213452 PE=3 SV=1
A7RHF2	Glycine cleavage system H protein (Fragment) OS=Nematostella vectensis OX=45351 GN=v1g81576 PE=3 SV=1
A7SR35	Glycine dehydrogenase (aminomethyl-transferring) OS=Nematostella vectensis OX=45351 GN=v1g173380 PE=4 SV=1
A7S060	Glycine hydroxymethyltransferase (Fragment) OS=Nematostella vectensis OX=45351 GN=v1g184037 PE=3 SV=1
A7SSQ7	Glycine N-methyltransferase OS=Nematostella vectensis OX=45351 GN=v1g173936 PE=3 SV=1
A7RZD4	Glycogen [starch] synthase OS=Nematostella vectensis OX=45351 GN=v1g164483 PE=3 SV=1
A7SPM6	Glycylpeptide N-tetradecanoyltransferase OS=Nematostella vectensis OX=45351 GN=v1g172911 PE=3 SV=1
A7RM33	Glyoxalase domain-containing protein 4 OS=Nematostella vectensis OX=45351 GN=v1g179620 PE=3 SV=1
A7S7N5	Glyoxalase I OS=Nematostella vectensis OX=45351 GN=v1g236995 PE=3 SV=1
A7SWU4	GMP reductase (Fragment) OS=Nematostella vectensis OX=45351 GN=v1g227565 PE=3 SV=1
A7RMW1	GrpE protein homolog OS=Nematostella vectensis OX=45351 GN=v1g179966 PE=3 SV=1
A7TDI5	GTP cyclohydrolase 1 (Fragment) OS=Nematostella vectensis OX=45351 GN=v1g156255 PE=3 SV=1
A7RNY6	GTP cyclohydrolase 1 OS=Nematostella vectensis OX=45351 GN=v1g199909 PE=3 SV=1
A7S170	GTP:AMP phosphotransferase, mitochondrial OS=Nematostella vectensis OX=45351 GN=v1g184404 PE=3 SV=1
A7SG05	GTP-binding nuclear protein OS=Nematostella vectensis OX=45351 GN=v1g170199 PE=3 SV=1
A7SI97	Guanine nucleotide-binding protein subunit gamma OS=Nematostella vectensis OX=45351 GN=v1g212694 PE=3 SV=1
A7SRN1	H(+)-transporting two-sector ATPase OS=Nematostella vectensis OX=45351 GN=v1g246966 PE=3 SV=1
A7S9Q5	H/ACA ribonucleoprotein complex subunit OS=Nematostella vectensis OX=45351 GN=v1g110216 PE=3 SV=1
A7RR93	HECT-type E3 ubiquitin transferase OS=Nematostella vectensis OX=45351 GN=v1g161803 PE=4 SV=1
A7T0T1	Hemerythrin-like protein OS=Nematostella vectensis OX=45351 GN=v1g220584 PE=3 SV=1
A7S848	Hexosyltransferase OS=Nematostella vectensis OX=45351 GN=v1g243504 PE=3 SV=1
A7RNI1	Histidine ammonia-lyase OS=Nematostella vectensis OX=45351 GN=v1g160941 PE=3 SV=1
A7S3F9	Histidine--tRNA ligase OS=Nematostella vectensis OX=45351 GN=v1g185216 PE=3 SV=1
A7RFA3	Histone deacetylase (Fragment) OS=Nematostella vectensis OX=45351 GN=v1g79092 PE=3 SV=1
A7RPX5	Histone H2A (Fragment) OS=Nematostella vectensis OX=45351 GN=v1g47042 PE=3 SV=1
A7T8N1	Histone H2A OS=Nematostella vectensis OX=45351 GN=v1g150398 PE=3 SV=1
A7RFQ0	Histone H2A OS=Nematostella vectensis OX=45351 GN=v1g177240 PE=3 SV=1
A7RQH8	Histone H2A OS=Nematostella vectensis OX=45351 GN=v1g180812 PE=3 SV=1
A7RJL4	Histone H2A OS=Nematostella vectensis OX=45351 GN=v1g83640 PE=3 SV=1
A7SGX3	Histone H2B (Fragment) OS=Nematostella vectensis OX=45351 GN=v1g58200 PE=3 SV=1
A7T1L2	Histone H2B OS=Nematostella vectensis OX=45351 GN=v1g141884 PE=3 SV=1
A7RJM8	Histone H2B OS=Nematostella vectensis OX=45351 GN=v1g198116 PE=3 SV=1
A7RPX4	Histone H2B OS=Nematostella vectensis OX=45351 GN=v1g228495 PE=3 SV=1
A7RJL3	Histone H2B OS=Nematostella vectensis OX=45351 GN=v1g83818 PE=3 SV=1
A7S6Z7	Histone H4 OS=Nematostella vectensis OX=45351 GN=v1g207796 PE=3 SV=1
A7RPG9	Homogentisate 1,2-dioxygenase OS=Nematostella vectensis OX=45351 GN=v1g239778 PE=3 SV=1
A7STM7	Hypoxanthine phosphoribosyltransferase (Fragment) OS=Nematostella vectensis OX=45351 GN=v1g131270 PE=3 SV=1
A7RNH9	Imidazolonepropionate hydrolase OS=Nematostella vectensis OX=45351 GN=v1g239590 PE=3 SV=1
A7T055	Importin subunit alpha OS=Nematostella vectensis OX=45351 GN=v1g195115 PE=3 SV=1
A7SNY2	Inorganic diphosphatase OS=Nematostella vectensis OX=45351 GN=v1g191879 PE=3 SV=1
A7RG06	Inosine-5'-monophosphate dehydrogenase OS=Nematostella vectensis OX=45351 GN=v1g177384 PE=3 SV=1
A7S400	Inositol-1-monophosphatase OS=Nematostella vectensis OX=45351 GN=v1g166138 PE=3 SV=1
A7RRW0	Integrin beta (Fragment) OS=Nematostella vectensis OX=45351 GN=v1g91193 PE=3 SV=1
A7SB90	Intraflagellar transport protein 122 homolog OS=Nematostella vectensis OX=45351 GN=v1g244089 PE=4 SV=1
A7SW83	Intraflagellar transport protein 46 homolog (Fragment) OS=Nematostella vectensis OX=45351 GN=v1g174974 PE=3 SV=1
A7RQB2	Isoamyl acetate-hydrolyzing esterase 1 homolog (Fragment) OS=Nematostella vectensis OX=45351 GN=v1g89791 PE=3 SV=1
A7SPW9	Isocitrate dehydrogenase [NAD] subunit, mitochondrial OS=Nematostella vectensis OX=45351 GN=v1g173016 PE=3 SV=1
A7SJV9	Isocitrate dehydrogenase [NAD] subunit, mitochondrial OS=Nematostella vectensis OX=45351 GN=v1g245762 PE=3 SV=1
A7S378	Isocitrate dehydrogenase [NADP] OS=Nematostella vectensis OX=45351 GN=v1g185113 PE=3 SV=1
A7S2F7	Isocitrate dehydrogenase [NADP] OS=Nematostella vectensis OX=45351 GN=v1g205753 PE=3 SV=1
A7SCA3	Isoleucyl-tRNA synthetase OS=Nematostella vectensis OX=45351 GN=v1g168885 PE=3 SV=1
A7SV12	Katanin p80 WD40 repeat-containing subunit B1 OS=Nematostella vectensis OX=45351 GN=KATNB1 PE=3 SV=1
A7SZA6	Ketimine reductase mu-crystallin OS=Nematostella vectensis OX=45351 GN=v1g194939 PE=4 SV=1
A7RUT6	Kinesin-like protein (Fragment) OS=Nematostella vectensis OX=45351 GN=v1g94108 PE=3 SV=1
A7SMW7	L-2-hydroxyglutarate dehydrogenase, mitochondrial OS=Nematostella vectensis OX=45351 GN=v1g172254 PE=3 SV=1
A7RFI0	Late endosomal/lysosomal adaptor and MAPK and MTOR activator 1 OS=Nematostella vectensis OX=45351 GN=v1g237860 PE=3 SV=1
A7RW33	Leishmanolysin-like peptidase OS=Nematostella vectensis OX=45351 GN=v1g203012 PE=3 SV=1
A7T0N0	Leucine zipper and CTNNBIP1 domain-containing protein OS=Nematostella vectensis OX=45351 GN=v1g175999 PE=3 SV=1
A7RRK9	Leucine zipper transcription factor-like protein 1 (Fragment) OS=Nematostella vectensis OX=45351 GN=v1g91032 PE=3 SV=1
A7S766	Leucyl-tRNA synthetase OS=Nematostella vectensis OX=45351 GN=v1g107058 PE=3 SV=1
A7SS27	Leukotriene A(4) hydrolase OS=Nematostella vectensis OX=45351 GN=v1g247046 PE=3 SV=1
A7RF96	L-fuconate dehydratase OS=Nematostella vectensis OX=45351 GN=v1g157829 PE=4 SV=1
A7S338	Lissencephaly-1 homolog OS=Nematostella vectensis OX=45351 GN=v1g242515 PE=3 SV=1
A7RTH9	Low-density lipoprotein receptor relative with 11 ligand-binding repeats OS=Nematostella vectensis OX=45351 GN=v1g240569 PE=3 SV=1
A7S2W5	Lysine--2-oxoglutarate reductase OS=Nematostella vectensis OX=45351 GN=v1g165768 PE=3 SV=1
A7RR97	Lysine--tRNA ligase OS=Nematostella vectensis OX=45351 GN=v1g228574 PE=3 SV=1
A7S0T1	Mab21-like 2 OS=Nematostella vectensis OX=45351 GN=v1g242056 PE=2 SV=1
A7SJL4	Major vault protein OS=Nematostella vectensis OX=45351 GN=v1g190506 PE=4 SV=1
A7RH80	Major vault protein OS=Nematostella vectensis OX=45351 GN=v1g238247 PE=4 SV=1
A7T1J0	Malate dehydrogenase OS=Nematostella vectensis OX=45351 GN=v1g248519 PE=3 SV=1
A7S4V3	Malate dehydrogenase, cytoplasmic OS=Nematostella vectensis OX=45351 GN=v1g185681 PE=3 SV=1
A7S756	Malate synthase (Fragment) OS=Nematostella vectensis OX=45351 GN=v1g107098 PE=4 SV=1
A7RM90	Malate synthase OS=Nematostella vectensis OX=45351 GN=v1g160432 PE=3 SV=1
A7S7Y8	Maleylacetoacetate isomerase OS=Nematostella vectensis OX=45351 GN=v1g186779 PE=3 SV=1
A7SRZ0	Malic enzyme OS=Nematostella vectensis OX=45351 GN=v1g173675 PE=3 SV=1
A7RT58	Mannose-1-phosphate guanylyltransferase OS=Nematostella vectensis OX=45351 GN=v1g162365 PE=4 SV=1
A7RZU9	Menin OS=Nematostella vectensis OX=45351 GN=v1g241841 PE=1 SV=1
A7SHE2	Metalloendopeptidase (Fragment) OS=Nematostella vectensis OX=45351 GN=v1g118469 PE=4 SV=1
A7SJI3	Metalloendopeptidase (Fragment) OS=Nematostella vectensis OX=45351 GN=v1g120666 PE=4 SV=1
A7T0S0	Metalloendopeptidase (Fragment) OS=Nematostella vectensis OX=45351 GN=v1g140744 PE=4 SV=1
A7SYW4	Metalloendopeptidase (Fragment) OS=Nematostella vectensis OX=45351 GN=v1g1679 PE=4 SV=1
A7T4M8	Metalloendopeptidase (Fragment) OS=Nematostella vectensis OX=45351 GN=v1g7293 PE=4 SV=1
A7RH94	Metalloendopeptidase (Fragment) OS=Nematostella vectensis OX=45351 GN=v1g81453 PE=4 SV=1
A7SHE3	Metalloendopeptidase OS=Nematostella vectensis OX=45351 GN=v1g118459 PE=4 SV=1
A7SJ13	Metalloendopeptidase OS=Nematostella vectensis OX=45351 GN=v1g120119 PE=4 SV=1
A7S0V4	Metalloendopeptidase OS=Nematostella vectensis OX=45351 GN=v1g232545 PE=4 SV=1
A7S728	Metalloendopeptidase OS=Nematostella vectensis OX=45351 GN=v1g232813 PE=4 SV=1
A7RZN5	Metalloendopeptidase OS=Nematostella vectensis OX=45351 GN=v1g98917 PE=4 SV=1
A7RT23	Methionine aminopeptidase 2 OS=Nematostella vectensis OX=45351 GN=v1g181577 PE=3 SV=1
A7SGK6	Methionine aminopeptidase OS=Nematostella vectensis OX=45351 GN=v1g245141 PE=3 SV=1
A7SPM9	Methionine--tRNA ligase, cytoplasmic (Fragment) OS=Nematostella vectensis OX=45351 GN=v1g10320 PE=3 SV=1
A7RHJ6	Methylmalonyl-CoA mutase OS=Nematostella vectensis OX=45351 GN=v1g238314 PE=3 SV=1
A7SEL8	MICOS complex subunit MIC10 OS=Nematostella vectensis OX=45351 GN=v1g211075 PE=3 SV=1
A7SYX7	MICOS complex subunit MIC60 (Fragment) OS=Nematostella vectensis OX=45351 GN=v1g50774 PE=3 SV=1
A7T1E2	Microsomal epoxide hydrolase (Fragment) OS=Nematostella vectensis OX=45351 GN=v1g141685 PE=3 SV=1
A7SCR5	Microsomal signal peptidase 12 kDa subunit OS=Nematostella vectensis OX=45351 GN=v1g169043 PE=3 SV=1
A7SPU1	Mitochondrial import receptor subunit TOM22 homolog (Fragment) OS=Nematostella vectensis OX=45351 GN=v1g126388 PE=3 SV=1
A7SFQ0	Mitogen-activated protein kinase OS=Nematostella vectensis OX=45351 GN=v1g116697 PE=3 SV=1
A7RNM4	Mitogen-activated protein kinase OS=Nematostella vectensis OX=45351 GN=v1g180219 PE=4 SV=1
A7S6Z4	mRNA (guanine-N(7))-methyltransferase (Fragment) OS=Nematostella vectensis OX=45351 GN=v1g12461 PE=3 SV=1
A7S7A5	Multifunctional fusion protein OS=Nematostella vectensis OX=45351 GN=v1g186547 PE=3 SV=1
A7RWR1	Myophilin-like protein OS=Nematostella vectensis OX=45351 GN=v1g203298 PE=2 SV=1
A7SCE5	N.vectensis toxin 1 7 OS=Nematostella vectensis OX=45351 GN=v1g113105 PE=1 SV=2
A7SBC9	N-acetylglucosamine-6-phosphate deacetylase OS=Nematostella vectensis OX=45351 GN=v1g168601 PE=3 SV=1
A7RPT4	NAD(P)H-hydrate epimerase OS=Nematostella vectensis OX=45351 GN=v1g228490 PE=3 SV=1
A7RT53	NADH dehydrogenase [ubiquinone] 1 alpha subcomplex subunit 12 OS=Nematostella vectensis OX=45351 GN=v1g181597 PE=3 SV=1
A7S864	NADH dehydrogenase [ubiquinone] 1 alpha subcomplex subunit 13 OS=Nematostella vectensis OX=45351 GN=v1g108313 PE=3 SV=1
A7SCQ9	NADH dehydrogenase [ubiquinone] 1 beta subcomplex subunit 10 OS=Nematostella vectensis OX=45351 GN=v1g210238 PE=3 SV=1
A7SNI1	NADH dehydrogenase [ubiquinone] 1 beta subcomplex subunit 7 OS=Nematostella vectensis OX=45351 GN=v1g172495 PE=3 SV=1
A7RTS0	NADH dehydrogenase [ubiquinone] 1 beta subcomplex subunit 7 OS=Nematostella vectensis OX=45351 GN=v1g232250 PE=3 SV=1
A7RST7	NADH dehydrogenase [ubiquinone] flavoprotein 1, mitochondrial OS=Nematostella vectensis OX=45351 GN=v1g181539 PE=3 SV=1
A7SGV0	NADH dehydrogenase [ubiquinone] iron-sulfur protein 3, mitochondrial (Fragment) OS=Nematostella vectensis OX=45351 GN=v1g25207 PE=3 SV=1
A7SYP5	NADH dehydrogenase [ubiquinone] iron-sulfur protein 4, mitochondrial OS=Nematostella vectensis OX=45351 GN=v1g236104 PE=3 SV=1
A7S8X8	NADH-cytochrome b5 reductase OS=Nematostella vectensis OX=45351 GN=v1g167869 PE=3 SV=1
A7RI03	NADH-ubiquinone oxidoreductase 75 kDa subunit, mitochondrial (Fragment) OS=Nematostella vectensis OX=45351 GN=v1g226219 PE=3 SV=1
A7RU46	Nck-associated protein 1 homolog OS=Nematostella vectensis OX=45351 GN=napA PE=3 SV=1
A7RJ12	Nematocyst expressed protein 3 OS=Nematostella vectensis OX=45351 GN=v1g238654 PE=1 SV=1
A7RJ13	Nematocyst expressed protein 3-like OS=Nematostella vectensis OX=45351 GN=v1g238655 PE=2 SV=1
A7RNZ0	Nematocyst expressed protein 4 OS=Nematostella vectensis OX=45351 GN=v1g239676 PE=1 SV=1
A7SXG9	Nematocyst expressed protein 8 OS=Nematostella vectensis OX=45351 GN=v1g219037 PE=1 SV=2
A7SNU3	Nicalin OS=Nematostella vectensis OX=45351 GN=v1g191831 PE=3 SV=1
A7SD25	Nicastrin OS=Nematostella vectensis OX=45351 GN=v1g244413 PE=3 SV=1
A7RQ43	Nicotinate phosphoribosyltransferase OS=Nematostella vectensis OX=45351 GN=v1g89511 PE=3 SV=1
A7SWM6	Non-specific serine/threonine protein kinase (Fragment) OS=Nematostella vectensis OX=45351 GN=v1g135493 PE=3 SV=1
A7ST31	Non-specific serine/threonine protein kinase OS=Nematostella vectensis OX=45351 GN=v1g130600 PE=4 SV=1
A7SRJ0	Non-specific serine/threonine protein kinase OS=Nematostella vectensis OX=45351 GN=v1g216329 PE=4 SV=1
A7S521	Non-specific serine/threonine protein kinase OS=Nematostella vectensis OX=45351 GN=v1g232710 PE=3 SV=1
A7SCW2	NSFL1 cofactor p47 OS=Nematostella vectensis OX=45351 GN=v1g113586 PE=4 SV=1
A7S3U8	Nuclear pore protein OS=Nematostella vectensis OX=45351 GN=v1g242660 PE=3 SV=1
A7S3U4	Nucleolar protein 10 OS=Nematostella vectensis OX=45351 GN=v1g103779 PE=3 SV=1
A7S2B8	Nucleoredoxin OS=Nematostella vectensis OX=45351 GN=v1g184789 PE=3 SV=1
A7SE68	Nucleoside diphosphate kinase OS=Nematostella vectensis OX=45351 GN=v1g169568 PE=3 SV=1
A7SHY3	NudC domain-containing protein 1 OS=Nematostella vectensis OX=45351 GN=v1g235501 PE=4 SV=1
A7S018	Obg-like ATPase 1 OS=Nematostella vectensis OX=45351 GN=v1g164749 PE=3 SV=1
A7RV06	Ornithine carbamoyltransferase, mitochondrial OS=Nematostella vectensis OX=45351 GN=v1g182282 PE=3 SV=1
A7RIC3	Ornithine--oxo-acid aminotransferase OS=Nematostella vectensis OX=45351 GN=v1g159041 PE=3 SV=1
A7RZQ9	Oxoglutarate dehydrogenase (succinyl-transferring) OS=Nematostella vectensis OX=45351 GN=v1g183837 PE=3 SV=1
A7SGK7	Oxoglutarate dehydrogenase (succinyl-transferring) OS=Nematostella vectensis OX=45351 GN=v1g189628 PE=3 SV=1
A7SK18	Oxysterol-binding protein (Fragment) OS=Nematostella vectensis OX=45351 GN=v1g50345 PE=3 SV=1
A7S9F2	Palmitoyl-protein hydrolase 1 OS=Nematostella vectensis OX=45351 GN=v1g187212 PE=3 SV=1
A7S548	Paxillin (Fragment) OS=Nematostella vectensis OX=45351 GN=v1g104924 PE=4 SV=1
A7RL04	Pentaxin OS=Nematostella vectensis OX=45351 GN=v1g179157 PE=3 SV=1
A7SUT4	Peptidase M20 domain-containing protein 2 OS=Nematostella vectensis OX=45351 GN=v1g132910 PE=3 SV=1
A7RFH7	Peptidase M20 domain-containing protein 2 OS=Nematostella vectensis OX=45351 GN=v1g227851 PE=3 SV=1
A7RQQ7	Peptide-methionine (R)-S-oxide reductase (Fragment) OS=Nematostella vectensis OX=45351 GN=v1g90236 PE=3 SV=1
A7SNT2	Peptidylglycine monooxygenase OS=Nematostella vectensis OX=45351 GN=v1g172604 PE=4 SV=1
A7SPI1	Peptidylglycine monooxygenase OS=Nematostella vectensis OX=45351 GN=v1g230646 PE=4 SV=1
A7SIW4	Peptidyl-prolyl cis-trans isomerase (Fragment) OS=Nematostella vectensis OX=45351 GN=v1g119994 PE=3 SV=1
A7S1Q9	Peptidyl-prolyl cis-trans isomerase OS=Nematostella vectensis OX=45351 GN=v1g165372 PE=3 SV=1
A7SG38	Peptidyl-prolyl cis-trans isomerase OS=Nematostella vectensis OX=45351 GN=v1g170242 PE=4 SV=1
A7SNV5	Peptidyl-prolyl cis-trans isomerase OS=Nematostella vectensis OX=45351 GN=v1g191841 PE=3 SV=1
A7SNV4	Peptidyl-prolyl cis-trans isomerase OS=Nematostella vectensis OX=45351 GN=v1g215109 PE=3 SV=1
A7SNV6	Peptidyl-prolyl cis-trans isomerase OS=Nematostella vectensis OX=45351 GN=v1g215113 PE=3 SV=1
A7SXN2	Peptidyl-prolyl cis-trans isomerase OS=Nematostella vectensis OX=45351 GN=v1g237586 PE=3 SV=1
A7SPD7	Peptidylprolyl isomerase (Fragment) OS=Nematostella vectensis OX=45351 GN=v1g125997 PE=4 SV=1
A7S7R3	Peptidylprolyl isomerase (Fragment) OS=Nematostella vectensis OX=45351 GN=v1g28706 PE=4 SV=1
A7SRS8	Peptidylprolyl isomerase OS=Nematostella vectensis OX=45351 GN=v1g129106 PE=4 SV=1
A7SY88	Peptidylprolyl isomerase OS=Nematostella vectensis OX=45351 GN=v1g137650 PE=4 SV=1
A7RZA5	Peptidylprolyl isomerase OS=Nematostella vectensis OX=45351 GN=v1g183679 PE=4 SV=1
A7RLX5	Peptidylprolyl isomerase OS=Nematostella vectensis OX=45351 GN=v1g236459 PE=4 SV=1
A7SG98	Peroxiredoxin-5 OS=Nematostella vectensis OX=45351 GN=v1g211830 PE=3 SV=1
A7SP79	Phenylalanine--tRNA ligase OS=Nematostella vectensis OX=45351 GN=v1g172762 PE=3 SV=1
A7SEN4	Phenylalanyl-tRNA synthetase beta subunit OS=Nematostella vectensis OX=45351 GN=v1g188942 PE=3 SV=1
A7SWV8	Phosphate carrier protein, mitochondrial OS=Nematostella vectensis OX=45351 GN=v1g194342 PE=3 SV=1
A7S9P1	Phosphatidate cytidylyltransferase OS=Nematostella vectensis OX=45351 GN=v1g235152 PE=3 SV=1
A7SM03	Phosphatidylinositol 4-kinase type 2 OS=Nematostella vectensis OX=45351 GN=v1g123184 PE=3 SV=1
A7S2H7	Phosphoacetylglucosamine mutase OS=Nematostella vectensis OX=45351 GN=v1g242391 PE=3 SV=1
A7SFK7	Phosphodiesterase delta-like protein OS=Nematostella vectensis OX=45351 GN=v1g189274 PE=3 SV=1
A7S418	Phosphoenolpyruvate carboxykinase (GTP) OS=Nematostella vectensis OX=45351 GN=v1g103590 PE=3 SV=1
A7S416	Phosphoenolpyruvate carboxykinase (GTP) OS=Nematostella vectensis OX=45351 GN=v1g166166 PE=3 SV=1
A7S417	Phosphoenolpyruvate carboxykinase (GTP) OS=Nematostella vectensis OX=45351 GN=v1g166171 PE=3 SV=1
A7SG07	Phosphoenolpyruvate mutase OS=Nematostella vectensis OX=45351 GN=v1g189422 PE=4 SV=1
A7SDH5	Phosphoglucomutase (alpha-D-glucose-1,6-bisphosphate-dependent) OS=Nematostella vectensis OX=45351 GN=v1g235307 PE=3 SV=1
A7RZB7	Phosphoglycerate mutase (2,3-diphosphoglycerate-independent) OS=Nematostella vectensis OX=45351 GN=v1g183697 PE=3 SV=1
A7S421	Phosphoinositide phospholipase C (Fragment) OS=Nematostella vectensis OX=45351 GN=v1g103663 PE=4 SV=1
A7SDH9	Phosphoinositide phospholipase C (Fragment) OS=Nematostella vectensis OX=45351 GN=v1g114299 PE=4 SV=1
A7SMY6	Phosphoinositide phospholipase C (Fragment) OS=Nematostella vectensis OX=45351 GN=v1g124290 PE=4 SV=1
A7RXP6	Phosphoinositide phospholipase C (Fragment) OS=Nematostella vectensis OX=45351 GN=v1g174 PE=4 SV=1
A7RMR9	Phospholipase A2 OS=Nematostella vectensis OX=45351 GN=v1g199410 PE=3 SV=1
A7SNJ7	Phospholipase A2 OS=Nematostella vectensis OX=45351 GN=v1g246390 PE=3 SV=1
A7S118	Phospholipase B-like (Fragment) OS=Nematostella vectensis OX=45351 GN=v1g100394 PE=3 SV=1
A7S8R6	Phospholipase B-like OS=Nematostella vectensis OX=45351 GN=v1g167825 PE=3 SV=1
A7SXP9	Phospholipid scramblase OS=Nematostella vectensis OX=45351 GN=v1g194606 PE=3 SV=1
A7RKH5	Phosphomannomutase OS=Nematostella vectensis OX=45351 GN=v1g159761 PE=3 SV=1
A7RZJ9	Phosphotransferase OS=Nematostella vectensis OX=45351 GN=v1g229061 PE=3 SV=1
A7RFA1	Phosphotriesterase-related protein OS=Nematostella vectensis OX=45351 GN=v1g177083 PE=3 SV=1
A7RWZ2	Pinin OS=Nematostella vectensis OX=45351 GN=v1g232373 PE=3 SV=1
A7S3I0	Plasma membrane calcium ATPase isoform 1 (Fragment) OS=Nematostella vectensis OX=45351 GN=v1g166011 PE=3 SV=1
A7RNW1	Poly [ADP-ribose] polymerase (Fragment) OS=Nematostella vectensis OX=45351 GN=v1g88355 PE=4 SV=1
A7T589	Poly(A) polymerase OS=Nematostella vectensis OX=45351 GN=v1g176602 PE=3 SV=1
A7SSV8	Polyadenylate-binding protein OS=Nematostella vectensis OX=45351 GN=v1g230864 PE=3 SV=1
A7RP27	Polynucleotide phosphorylase 1 (Fragment) OS=Nematostella vectensis OX=45351 GN=v1g30443 PE=3 SV=1
A7SU04	Polyol dehydrogenase OS=Nematostella vectensis OX=45351 GN=v1g193535 PE=3 SV=1
A7SRV9	POU domain protein (Fragment) OS=Nematostella vectensis OX=45351 GN=v1g129257 PE=3 SV=1
A7S0Q7	Predicted protein (Fragment) OS=Nematostella vectensis OX=45351 GN=v1g100030 PE=3 SV=1
A7S0W4	Predicted protein (Fragment) OS=Nematostella vectensis OX=45351 GN=v1g100273 PE=3 SV=1
A7S119	Predicted protein (Fragment) OS=Nematostella vectensis OX=45351 GN=v1g100451 PE=3 SV=1
A7S166	Predicted protein (Fragment) OS=Nematostella vectensis OX=45351 GN=v1g100491 PE=4 SV=1
A7S1I5	Predicted protein (Fragment) OS=Nematostella vectensis OX=45351 GN=v1g100694 PE=4 SV=1
A7S1E8	Predicted protein (Fragment) OS=Nematostella vectensis OX=45351 GN=v1g100737 PE=3 SV=1
A7SS78	Predicted protein (Fragment) OS=Nematostella vectensis OX=45351 GN=v1g10117 PE=4 SV=1
A7S268	Predicted protein (Fragment) OS=Nematostella vectensis OX=45351 GN=v1g101462 PE=3 SV=1
A7S254	Predicted protein (Fragment) OS=Nematostella vectensis OX=45351 GN=v1g101727 PE=4 SV=1
A7S2H6	Predicted protein (Fragment) OS=Nematostella vectensis OX=45351 GN=v1g101837 PE=4 SV=1
A7S2N3	Predicted protein (Fragment) OS=Nematostella vectensis OX=45351 GN=v1g102079 PE=4 SV=1
A7S2M1	Predicted protein (Fragment) OS=Nematostella vectensis OX=45351 GN=v1g102219 PE=4 SV=1
A7S2T1	Predicted protein (Fragment) OS=Nematostella vectensis OX=45351 GN=v1g102323 PE=4 SV=1
A7S2T6	Predicted protein (Fragment) OS=Nematostella vectensis OX=45351 GN=v1g102466 PE=4 SV=1
A7S321	Predicted protein (Fragment) OS=Nematostella vectensis OX=45351 GN=v1g102518 PE=3 SV=1
A7S362	Predicted protein (Fragment) OS=Nematostella vectensis OX=45351 GN=v1g102786 PE=4 SV=1
A7S3A0	Predicted protein (Fragment) OS=Nematostella vectensis OX=45351 GN=v1g102827 PE=4 SV=1
A7S3J6	Predicted protein (Fragment) OS=Nematostella vectensis OX=45351 GN=v1g102981 PE=4 SV=1
A7S3J2	Predicted protein (Fragment) OS=Nematostella vectensis OX=45351 GN=v1g102986 PE=4 SV=1
A7S3R1	Predicted protein (Fragment) OS=Nematostella vectensis OX=45351 GN=v1g103289 PE=4 SV=1
A7S424	Predicted protein (Fragment) OS=Nematostella vectensis OX=45351 GN=v1g103923 PE=4 SV=1
A7S475	Predicted protein (Fragment) OS=Nematostella vectensis OX=45351 GN=v1g104083 PE=4 SV=1
A7S4T4	Predicted protein (Fragment) OS=Nematostella vectensis OX=45351 GN=v1g104827 PE=4 SV=1
A7S4Z2	Predicted protein (Fragment) OS=Nematostella vectensis OX=45351 GN=v1g104847 PE=3 SV=1
A7S593	Predicted protein (Fragment) OS=Nematostella vectensis OX=45351 GN=v1g105181 PE=4 SV=1
A7S5A0	Predicted protein (Fragment) OS=Nematostella vectensis OX=45351 GN=v1g105193 PE=3 SV=1
A7S5M4	Predicted protein (Fragment) OS=Nematostella vectensis OX=45351 GN=v1g105460 PE=4 SV=1
A7S5K1	Predicted protein (Fragment) OS=Nematostella vectensis OX=45351 GN=v1g105508 PE=3 SV=1
A7S5L3	Predicted protein (Fragment) OS=Nematostella vectensis OX=45351 GN=v1g105540 PE=3 SV=1
A7S5Y0	Predicted protein (Fragment) OS=Nematostella vectensis OX=45351 GN=v1g105779 PE=4 SV=1
A7S690	Predicted protein (Fragment) OS=Nematostella vectensis OX=45351 GN=v1g106028 PE=3 SV=1
A7S6H4	Predicted protein (Fragment) OS=Nematostella vectensis OX=45351 GN=v1g106450 PE=3 SV=1
A7S6J9	Predicted protein (Fragment) OS=Nematostella vectensis OX=45351 GN=v1g106465 PE=4 SV=1
A7S6Z3	Predicted protein (Fragment) OS=Nematostella vectensis OX=45351 GN=v1g106963 PE=4 SV=1
A7S6X5	Predicted protein (Fragment) OS=Nematostella vectensis OX=45351 GN=v1g107027 PE=4 SV=1
A7S752	Predicted protein (Fragment) OS=Nematostella vectensis OX=45351 GN=v1g107042 PE=4 SV=1
A7S771	Predicted protein (Fragment) OS=Nematostella vectensis OX=45351 GN=v1g107236 PE=4 SV=1
A7S7C6	Predicted protein (Fragment) OS=Nematostella vectensis OX=45351 GN=v1g107451 PE=4 SV=1
A7S7L6	Predicted protein (Fragment) OS=Nematostella vectensis OX=45351 GN=v1g108033 PE=4 SV=1
A7S7V5	Predicted protein (Fragment) OS=Nematostella vectensis OX=45351 GN=v1g108202 PE=4 SV=1
A7S7V3	Predicted protein (Fragment) OS=Nematostella vectensis OX=45351 GN=v1g108246 PE=4 SV=1
A7S841	Predicted protein (Fragment) OS=Nematostella vectensis OX=45351 GN=v1g108425 PE=4 SV=1
A7S886	Predicted protein (Fragment) OS=Nematostella vectensis OX=45351 GN=v1g108550 PE=3 SV=1
A7S8S5	Predicted protein (Fragment) OS=Nematostella vectensis OX=45351 GN=v1g108947 PE=3 SV=1
A7S8Y4	Predicted protein (Fragment) OS=Nematostella vectensis OX=45351 GN=v1g109213 PE=4 SV=1
A7S8Y5	Predicted protein (Fragment) OS=Nematostella vectensis OX=45351 GN=v1g109239 PE=4 SV=1
A7S9K1	Predicted protein (Fragment) OS=Nematostella vectensis OX=45351 GN=v1g110002 PE=4 SV=1
A7S9M1	Predicted protein (Fragment) OS=Nematostella vectensis OX=45351 GN=v1g110033 PE=3 SV=1
A7S9M0	Predicted protein (Fragment) OS=Nematostella vectensis OX=45351 GN=v1g110064 PE=4 SV=1
A7SM69	Predicted protein (Fragment) OS=Nematostella vectensis OX=45351 GN=v1g11026 PE=4 SV=1
A7S9V3	Predicted protein (Fragment) OS=Nematostella vectensis OX=45351 GN=v1g110350 PE=4 SV=1
A7SA12	Predicted protein (Fragment) OS=Nematostella vectensis OX=45351 GN=v1g110416 PE=3 SV=1
A7SA16	Predicted protein (Fragment) OS=Nematostella vectensis OX=45351 GN=v1g110469 PE=4 SV=1
A7SA42	Predicted protein (Fragment) OS=Nematostella vectensis OX=45351 GN=v1g110650 PE=4 SV=1
A7SAF0	Predicted protein (Fragment) OS=Nematostella vectensis OX=45351 GN=v1g110929 PE=4 SV=1
A7S2H5	Predicted protein (Fragment) OS=Nematostella vectensis OX=45351 GN=v1g11096 PE=4 SV=1
A7SAN7	Predicted protein (Fragment) OS=Nematostella vectensis OX=45351 GN=v1g111113 PE=4 SV=1
A7SAU9	Predicted protein (Fragment) OS=Nematostella vectensis OX=45351 GN=v1g111416 PE=3 SV=1
A7SAW2	Predicted protein (Fragment) OS=Nematostella vectensis OX=45351 GN=v1g111502 PE=4 SV=1
A7SB04	Predicted protein (Fragment) OS=Nematostella vectensis OX=45351 GN=v1g111823 PE=4 SV=1
A7SB49	Predicted protein (Fragment) OS=Nematostella vectensis OX=45351 GN=v1g111951 PE=4 SV=1
A7SSQ6	Predicted protein (Fragment) OS=Nematostella vectensis OX=45351 GN=v1g11203 PE=4 SV=1
A7SBB1	Predicted protein (Fragment) OS=Nematostella vectensis OX=45351 GN=v1g112072 PE=4 SV=1
A7SBG9	Predicted protein (Fragment) OS=Nematostella vectensis OX=45351 GN=v1g112221 PE=4 SV=1
A7SBH3	Predicted protein (Fragment) OS=Nematostella vectensis OX=45351 GN=v1g112267 PE=3 SV=1
A7SBG8	Predicted protein (Fragment) OS=Nematostella vectensis OX=45351 GN=v1g112324 PE=4 SV=1
A7SBU1	Predicted protein (Fragment) OS=Nematostella vectensis OX=45351 GN=v1g112522 PE=3 SV=1
A7SC84	Predicted protein (Fragment) OS=Nematostella vectensis OX=45351 GN=v1g112968 PE=4 SV=1
A7SCE8	Predicted protein (Fragment) OS=Nematostella vectensis OX=45351 GN=v1g113239 PE=3 SV=1
A7SCN6	Predicted protein (Fragment) OS=Nematostella vectensis OX=45351 GN=v1g113484 PE=3 SV=1
A7SCV6	Predicted protein (Fragment) OS=Nematostella vectensis OX=45351 GN=v1g113598 PE=4 SV=1
A7SCS4	Predicted protein (Fragment) OS=Nematostella vectensis OX=45351 GN=v1g113611 PE=4 SV=1
A7SCV8	Predicted protein (Fragment) OS=Nematostella vectensis OX=45351 GN=v1g113651 PE=4 SV=1
A7SCR7	Predicted protein (Fragment) OS=Nematostella vectensis OX=45351 GN=v1g113654 PE=4 SV=1
A7SCV7	Predicted protein (Fragment) OS=Nematostella vectensis OX=45351 GN=v1g113718 PE=4 SV=1
A7SCV5	Predicted protein (Fragment) OS=Nematostella vectensis OX=45351 GN=v1g113727 PE=4 SV=1
A7SDE3	Predicted protein (Fragment) OS=Nematostella vectensis OX=45351 GN=v1g114170 PE=3 SV=1
A7SSG8	Predicted protein (Fragment) OS=Nematostella vectensis OX=45351 GN=v1g11424 PE=4 SV=1
A7SDU8	Predicted protein (Fragment) OS=Nematostella vectensis OX=45351 GN=v1g114476 PE=4 SV=1
A7SDT0	Predicted protein (Fragment) OS=Nematostella vectensis OX=45351 GN=v1g114506 PE=3 SV=1
A7SDW1	Predicted protein (Fragment) OS=Nematostella vectensis OX=45351 GN=v1g114661 PE=3 SV=1
A7SEP3	Predicted protein (Fragment) OS=Nematostella vectensis OX=45351 GN=v1g115454 PE=4 SV=1
A7SEW2	Predicted protein (Fragment) OS=Nematostella vectensis OX=45351 GN=v1g115630 PE=3 SV=1
A7SF84	Predicted protein (Fragment) OS=Nematostella vectensis OX=45351 GN=v1g116212 PE=4 SV=1
A7SFE0	Predicted protein (Fragment) OS=Nematostella vectensis OX=45351 GN=v1g116416 PE=3 SV=1
A7SFN4	Predicted protein (Fragment) OS=Nematostella vectensis OX=45351 GN=v1g116591 PE=3 SV=1
A7SFX4	Predicted protein (Fragment) OS=Nematostella vectensis OX=45351 GN=v1g116741 PE=4 SV=1
A7SFY6	Predicted protein (Fragment) OS=Nematostella vectensis OX=45351 GN=v1g116912 PE=4 SV=1
A7SG22	Predicted protein (Fragment) OS=Nematostella vectensis OX=45351 GN=v1g116927 PE=4 SV=1
A7SGM4	Predicted protein (Fragment) OS=Nematostella vectensis OX=45351 GN=v1g117600 PE=4 SV=1
A7SBY8	Predicted protein (Fragment) OS=Nematostella vectensis OX=45351 GN=v1g11770 PE=3 SV=1
A7SH12	Predicted protein (Fragment) OS=Nematostella vectensis OX=45351 GN=v1g118014 PE=4 SV=1
A7SH59	Predicted protein (Fragment) OS=Nematostella vectensis OX=45351 GN=v1g118171 PE=4 SV=1
A7SH93	Predicted protein (Fragment) OS=Nematostella vectensis OX=45351 GN=v1g118229 PE=3 SV=1
A7SH92	Predicted protein (Fragment) OS=Nematostella vectensis OX=45351 GN=v1g118263 PE=3 SV=1
A7SH91	Predicted protein (Fragment) OS=Nematostella vectensis OX=45351 GN=v1g118268 PE=3 SV=1
A7SHM9	Predicted protein (Fragment) OS=Nematostella vectensis OX=45351 GN=v1g118750 PE=4 SV=1
A7SHW7	Predicted protein (Fragment) OS=Nematostella vectensis OX=45351 GN=v1g118934 PE=4 SV=1
A7SI28	Predicted protein (Fragment) OS=Nematostella vectensis OX=45351 GN=v1g119021 PE=3 SV=1
A7SIF0	Predicted protein (Fragment) OS=Nematostella vectensis OX=45351 GN=v1g119483 PE=4 SV=1
A7SIN3	Predicted protein (Fragment) OS=Nematostella vectensis OX=45351 GN=v1g119733 PE=3 SV=1
A7SJE2	Predicted protein (Fragment) OS=Nematostella vectensis OX=45351 GN=v1g120496 PE=4 SV=1
A7SXP0	Predicted protein (Fragment) OS=Nematostella vectensis OX=45351 GN=v1g12051 PE=3 SV=1
A7SJF6	Predicted protein (Fragment) OS=Nematostella vectensis OX=45351 GN=v1g120521 PE=3 SV=1
A7SJJ1	Predicted protein (Fragment) OS=Nematostella vectensis OX=45351 GN=v1g120633 PE=3 SV=1
A7SJW1	Predicted protein (Fragment) OS=Nematostella vectensis OX=45351 GN=v1g120931 PE=3 SV=1
A7SJW5	Predicted protein (Fragment) OS=Nematostella vectensis OX=45351 GN=v1g120998 PE=4 SV=1
A7SK32	Predicted protein (Fragment) OS=Nematostella vectensis OX=45351 GN=v1g121164 PE=4 SV=1
A7SAI2	Predicted protein (Fragment) OS=Nematostella vectensis OX=45351 GN=v1g12130 PE=4 SV=1
A7SKJ0	Predicted protein (Fragment) OS=Nematostella vectensis OX=45351 GN=v1g121670 PE=4 SV=1
A7SKL9	Predicted protein (Fragment) OS=Nematostella vectensis OX=45351 GN=v1g121800 PE=4 SV=1
A7SKL8	Predicted protein (Fragment) OS=Nematostella vectensis OX=45351 GN=v1g121854 PE=4 SV=1
A7SKX2	Predicted protein (Fragment) OS=Nematostella vectensis OX=45351 GN=v1g122070 PE=4 SV=1
A7SL02	Predicted protein (Fragment) OS=Nematostella vectensis OX=45351 GN=v1g122152 PE=4 SV=1
A7SL23	Predicted protein (Fragment) OS=Nematostella vectensis OX=45351 GN=v1g122234 PE=4 SV=1
A7SL99	Predicted protein (Fragment) OS=Nematostella vectensis OX=45351 GN=v1g122369 PE=4 SV=1
A7SLF0	Predicted protein (Fragment) OS=Nematostella vectensis OX=45351 GN=v1g122551 PE=4 SV=1
A7SLI7	Predicted protein (Fragment) OS=Nematostella vectensis OX=45351 GN=v1g122819 PE=3 SV=1
A7SLR7	Predicted protein (Fragment) OS=Nematostella vectensis OX=45351 GN=v1g122997 PE=4 SV=1
A7SLW7	Predicted protein (Fragment) OS=Nematostella vectensis OX=45351 GN=v1g123125 PE=3 SV=1
A7SLZ6	Predicted protein (Fragment) OS=Nematostella vectensis OX=45351 GN=v1g123159 PE=4 SV=1
A7SLX6	Predicted protein (Fragment) OS=Nematostella vectensis OX=45351 GN=v1g123220 PE=4 SV=1
A7SM91	Predicted protein (Fragment) OS=Nematostella vectensis OX=45351 GN=v1g123513 PE=4 SV=1
A7SME8	Predicted protein (Fragment) OS=Nematostella vectensis OX=45351 GN=v1g123682 PE=3 SV=1
A7SMG3	Predicted protein (Fragment) OS=Nematostella vectensis OX=45351 GN=v1g123730 PE=4 SV=1
A7SNA0	Predicted protein (Fragment) OS=Nematostella vectensis OX=45351 GN=v1g124567 PE=3 SV=1
A7SNB8	Predicted protein (Fragment) OS=Nematostella vectensis OX=45351 GN=v1g124644 PE=4 SV=1
A7SND8	Predicted protein (Fragment) OS=Nematostella vectensis OX=45351 GN=v1g124706 PE=4 SV=1
A7SND5	Predicted protein (Fragment) OS=Nematostella vectensis OX=45351 GN=v1g124712 PE=4 SV=1
A7SND7	Predicted protein (Fragment) OS=Nematostella vectensis OX=45351 GN=v1g124735 PE=4 SV=1
A7SNH4	Predicted protein (Fragment) OS=Nematostella vectensis OX=45351 GN=v1g124889 PE=3 SV=1
A7SNJ9	Predicted protein (Fragment) OS=Nematostella vectensis OX=45351 GN=v1g124911 PE=4 SV=1
A7SNJ3	Predicted protein (Fragment) OS=Nematostella vectensis OX=45351 GN=v1g124935 PE=4 SV=1
A7SNM7	Predicted protein (Fragment) OS=Nematostella vectensis OX=45351 GN=v1g125015 PE=3 SV=1
A7SNM5	Predicted protein (Fragment) OS=Nematostella vectensis OX=45351 GN=v1g125072 PE=4 SV=1
A7SP48	Predicted protein (Fragment) OS=Nematostella vectensis OX=45351 GN=v1g125664 PE=3 SV=1
A7SP47	Predicted protein (Fragment) OS=Nematostella vectensis OX=45351 GN=v1g125694 PE=3 SV=1
A7SPA4	Predicted protein (Fragment) OS=Nematostella vectensis OX=45351 GN=v1g125875 PE=4 SV=1
A7SQ19	Predicted protein (Fragment) OS=Nematostella vectensis OX=45351 GN=v1g127025 PE=4 SV=1
A7SQ31	Predicted protein (Fragment) OS=Nematostella vectensis OX=45351 GN=v1g127058 PE=4 SV=1
A7SQ46	Predicted protein (Fragment) OS=Nematostella vectensis OX=45351 GN=v1g127166 PE=3 SV=1
A7SQ87	Predicted protein (Fragment) OS=Nematostella vectensis OX=45351 GN=v1g127212 PE=4 SV=1
A7SQI5	Predicted protein (Fragment) OS=Nematostella vectensis OX=45351 GN=v1g127574 PE=3 SV=1
A7SQI3	Predicted protein (Fragment) OS=Nematostella vectensis OX=45351 GN=v1g127599 PE=3 SV=1
A7SQM8	Predicted protein (Fragment) OS=Nematostella vectensis OX=45351 GN=v1g127783 PE=4 SV=1
A7SQS0	Predicted protein (Fragment) OS=Nematostella vectensis OX=45351 GN=v1g127874 PE=3 SV=1
A7SQY5	Predicted protein (Fragment) OS=Nematostella vectensis OX=45351 GN=v1g128127 PE=4 SV=1
A7SQX2	Predicted protein (Fragment) OS=Nematostella vectensis OX=45351 GN=v1g128140 PE=4 SV=1
A7SR75	Predicted protein (Fragment) OS=Nematostella vectensis OX=45351 GN=v1g128497 PE=3 SV=1
A7SR69	Predicted protein (Fragment) OS=Nematostella vectensis OX=45351 GN=v1g128500 PE=3 SV=1
A7SR76	Predicted protein (Fragment) OS=Nematostella vectensis OX=45351 GN=v1g128516 PE=3 SV=1
A7SR98	Predicted protein (Fragment) OS=Nematostella vectensis OX=45351 GN=v1g128612 PE=3 SV=1
A7T115	Predicted protein (Fragment) OS=Nematostella vectensis OX=45351 GN=v1g12872 PE=4 SV=1
A7SRH0	Predicted protein (Fragment) OS=Nematostella vectensis OX=45351 GN=v1g128801 PE=4 SV=1
A7SRP6	Predicted protein (Fragment) OS=Nematostella vectensis OX=45351 GN=v1g129041 PE=4 SV=1
A7SRS3	Predicted protein (Fragment) OS=Nematostella vectensis OX=45351 GN=v1g129111 PE=3 SV=1
A7SRS2	Predicted protein (Fragment) OS=Nematostella vectensis OX=45351 GN=v1g129113 PE=3 SV=1
A7SS13	Predicted protein (Fragment) OS=Nematostella vectensis OX=45351 GN=v1g129323 PE=3 SV=1
A7SS26	Predicted protein (Fragment) OS=Nematostella vectensis OX=45351 GN=v1g129376 PE=4 SV=1
A7SS64	Predicted protein (Fragment) OS=Nematostella vectensis OX=45351 GN=v1g129447 PE=4 SV=1
A7SSA8	Predicted protein (Fragment) OS=Nematostella vectensis OX=45351 GN=v1g129669 PE=4 SV=1
A7SS96	Predicted protein (Fragment) OS=Nematostella vectensis OX=45351 GN=v1g129670 PE=4 SV=1
A7SSE0	Predicted protein (Fragment) OS=Nematostella vectensis OX=45351 GN=v1g129741 PE=4 SV=1
A7SSE1	Predicted protein (Fragment) OS=Nematostella vectensis OX=45351 GN=v1g129799 PE=4 SV=1
A7SSJ4	Predicted protein (Fragment) OS=Nematostella vectensis OX=45351 GN=v1g129931 PE=4 SV=1
A7SSH2	Predicted protein (Fragment) OS=Nematostella vectensis OX=45351 GN=v1g129973 PE=4 SV=1
A7SSL9	Predicted protein (Fragment) OS=Nematostella vectensis OX=45351 GN=v1g130055 PE=3 SV=1
A7SSM9	Predicted protein (Fragment) OS=Nematostella vectensis OX=45351 GN=v1g130123 PE=3 SV=1
A7SSU4	Predicted protein (Fragment) OS=Nematostella vectensis OX=45351 GN=v1g130363 PE=3 SV=1
A7ST03	Predicted protein (Fragment) OS=Nematostella vectensis OX=45351 GN=v1g130495 PE=3 SV=1
A7ST89	Predicted protein (Fragment) OS=Nematostella vectensis OX=45351 GN=v1g130825 PE=4 SV=1
A7ST97	Predicted protein (Fragment) OS=Nematostella vectensis OX=45351 GN=v1g130842 PE=3 SV=1
A7STB9	Predicted protein (Fragment) OS=Nematostella vectensis OX=45351 GN=v1g130928 PE=4 SV=1
A7STF1	Predicted protein (Fragment) OS=Nematostella vectensis OX=45351 GN=v1g131043 PE=3 SV=1
A7SU58	Predicted protein (Fragment) OS=Nematostella vectensis OX=45351 GN=v1g131865 PE=3 SV=1
A7SUA9	Predicted protein (Fragment) OS=Nematostella vectensis OX=45351 GN=v1g132059 PE=3 SV=1
A7SUG0	Predicted protein (Fragment) OS=Nematostella vectensis OX=45351 GN=v1g132292 PE=4 SV=1
A7SV57	Predicted protein (Fragment) OS=Nematostella vectensis OX=45351 GN=v1g133 PE=4 SV=1
A7SV23	Predicted protein (Fragment) OS=Nematostella vectensis OX=45351 GN=v1g133516 PE=4 SV=1
A7SV94	Predicted protein (Fragment) OS=Nematostella vectensis OX=45351 GN=v1g133819 PE=4 SV=1
A7SVY3	Predicted protein (Fragment) OS=Nematostella vectensis OX=45351 GN=v1g134593 PE=4 SV=1
A7SW17	Predicted protein (Fragment) OS=Nematostella vectensis OX=45351 GN=v1g134716 PE=3 SV=1
A7SW43	Predicted protein (Fragment) OS=Nematostella vectensis OX=45351 GN=v1g134867 PE=4 SV=1
A7SV44	Predicted protein (Fragment) OS=Nematostella vectensis OX=45351 GN=v1g13494 PE=4 SV=1
A7SWB1	Predicted protein (Fragment) OS=Nematostella vectensis OX=45351 GN=v1g135045 PE=4 SV=1
A7SWI4	Predicted protein (Fragment) OS=Nematostella vectensis OX=45351 GN=v1g135318 PE=4 SV=1
A7SWY1	Predicted protein (Fragment) OS=Nematostella vectensis OX=45351 GN=v1g135928 PE=4 SV=1
A7SWX7	Predicted protein (Fragment) OS=Nematostella vectensis OX=45351 GN=v1g135950 PE=4 SV=1
A7SX44	Predicted protein (Fragment) OS=Nematostella vectensis OX=45351 GN=v1g136284 PE=3 SV=1
A7SX85	Predicted protein (Fragment) OS=Nematostella vectensis OX=45351 GN=v1g136469 PE=4 SV=1
A7SXE6	Predicted protein (Fragment) OS=Nematostella vectensis OX=45351 GN=v1g136666 PE=4 SV=1
A7SXL0	Predicted protein (Fragment) OS=Nematostella vectensis OX=45351 GN=v1g136834 PE=4 SV=1
A7SXW2	Predicted protein (Fragment) OS=Nematostella vectensis OX=45351 GN=v1g137206 PE=3 SV=1
A7SY30	Predicted protein (Fragment) OS=Nematostella vectensis OX=45351 GN=v1g137448 PE=4 SV=1
A7SYA7	Predicted protein (Fragment) OS=Nematostella vectensis OX=45351 GN=v1g137713 PE=4 SV=1
A7SYD1	Predicted protein (Fragment) OS=Nematostella vectensis OX=45351 GN=v1g137751 PE=3 SV=1
A7SYN7	Predicted protein (Fragment) OS=Nematostella vectensis OX=45351 GN=v1g138104 PE=4 SV=1
A7SYP9	Predicted protein (Fragment) OS=Nematostella vectensis OX=45351 GN=v1g138173 PE=4 SV=1
A7SYQ8	Predicted protein (Fragment) OS=Nematostella vectensis OX=45351 GN=v1g138198 PE=4 SV=1
A7SYS0	Predicted protein (Fragment) OS=Nematostella vectensis OX=45351 GN=v1g138243 PE=4 SV=1
A7T0N4	Predicted protein (Fragment) OS=Nematostella vectensis OX=45351 GN=v1g140631 PE=4 SV=1
A7T0Q4	Predicted protein (Fragment) OS=Nematostella vectensis OX=45351 GN=v1g140661 PE=4 SV=1
A7T0T5	Predicted protein (Fragment) OS=Nematostella vectensis OX=45351 GN=v1g140821 PE=4 SV=1
A7T0W4	Predicted protein (Fragment) OS=Nematostella vectensis OX=45351 GN=v1g140878 PE=4 SV=1
A7T157	Predicted protein (Fragment) OS=Nematostella vectensis OX=45351 GN=v1g141364 PE=4 SV=1
A7T1B0	Predicted protein (Fragment) OS=Nematostella vectensis OX=45351 GN=v1g141604 PE=4 SV=1
A7T1I6	Predicted protein (Fragment) OS=Nematostella vectensis OX=45351 GN=v1g141808 PE=4 SV=1
A7T1P4	Predicted protein (Fragment) OS=Nematostella vectensis OX=45351 GN=v1g142051 PE=3 SV=1
A7T1P3	Predicted protein (Fragment) OS=Nematostella vectensis OX=45351 GN=v1g142057 PE=3 SV=1
A7T1P5	Predicted protein (Fragment) OS=Nematostella vectensis OX=45351 GN=v1g142064 PE=4 SV=1
A7T1R7	Predicted protein (Fragment) OS=Nematostella vectensis OX=45351 GN=v1g142145 PE=4 SV=1
A7T1S0	Predicted protein (Fragment) OS=Nematostella vectensis OX=45351 GN=v1g142157 PE=4 SV=1
A7T1S4	Predicted protein (Fragment) OS=Nematostella vectensis OX=45351 GN=v1g142175 PE=4 SV=1
A7T1U2	Predicted protein (Fragment) OS=Nematostella vectensis OX=45351 GN=v1g142236 PE=4 SV=1
A7T1V6	Predicted protein (Fragment) OS=Nematostella vectensis OX=45351 GN=v1g142280 PE=4 SV=1
A7T1Y6	Predicted protein (Fragment) OS=Nematostella vectensis OX=45351 GN=v1g142436 PE=4 SV=1
A7T2M7	Predicted protein (Fragment) OS=Nematostella vectensis OX=45351 GN=v1g143309 PE=4 SV=1
A7T2U1	Predicted protein (Fragment) OS=Nematostella vectensis OX=45351 GN=v1g143489 PE=4 SV=1
A7T3U2	Predicted protein (Fragment) OS=Nematostella vectensis OX=45351 GN=v1g144787 PE=4 SV=1
A7T3Y0	Predicted protein (Fragment) OS=Nematostella vectensis OX=45351 GN=v1g144926 PE=4 SV=1
A7T445	Predicted protein (Fragment) OS=Nematostella vectensis OX=45351 GN=v1g145164 PE=4 SV=1
A7T444	Predicted protein (Fragment) OS=Nematostella vectensis OX=45351 GN=v1g145169 PE=4 SV=1
A7T4A3	Predicted protein (Fragment) OS=Nematostella vectensis OX=45351 GN=v1g145353 PE=4 SV=1
A7T6D8	Predicted protein (Fragment) OS=Nematostella vectensis OX=45351 GN=v1g147756 PE=3 SV=1
A7T6L9	Predicted protein (Fragment) OS=Nematostella vectensis OX=45351 GN=v1g147994 PE=3 SV=1
A7T6T0	Predicted protein (Fragment) OS=Nematostella vectensis OX=45351 GN=v1g148195 PE=3 SV=1
A7T700	Predicted protein (Fragment) OS=Nematostella vectensis OX=45351 GN=v1g148426 PE=3 SV=1
A7T726	Predicted protein (Fragment) OS=Nematostella vectensis OX=45351 GN=v1g148507 PE=4 SV=1
A7T773	Predicted protein (Fragment) OS=Nematostella vectensis OX=45351 GN=v1g148607 PE=3 SV=1
A7T7B5	Predicted protein (Fragment) OS=Nematostella vectensis OX=45351 GN=v1g148720 PE=4 SV=1
A7T7R0	Predicted protein (Fragment) OS=Nematostella vectensis OX=45351 GN=v1g149214 PE=3 SV=1
A7T8C0	Predicted protein (Fragment) OS=Nematostella vectensis OX=45351 GN=v1g149996 PE=4 SV=1
A7T8H0	Predicted protein (Fragment) OS=Nematostella vectensis OX=45351 GN=v1g150208 PE=4 SV=1
A7T9A3	Predicted protein (Fragment) OS=Nematostella vectensis OX=45351 GN=v1g151082 PE=4 SV=1
A7T9E0	Predicted protein (Fragment) OS=Nematostella vectensis OX=45351 GN=v1g151209 PE=4 SV=1
A7TA21	Predicted protein (Fragment) OS=Nematostella vectensis OX=45351 GN=v1g151935 PE=3 SV=1
A7TAA0	Predicted protein (Fragment) OS=Nematostella vectensis OX=45351 GN=v1g152177 PE=3 SV=1
A7TAJ1	Predicted protein (Fragment) OS=Nematostella vectensis OX=45351 GN=v1g152446 PE=4 SV=1
A7SCE7	Predicted protein (Fragment) OS=Nematostella vectensis OX=45351 GN=v1g15302 PE=3 SV=1
A8DV00	Predicted protein (Fragment) OS=Nematostella vectensis OX=45351 GN=v1g153189 PE=4 SV=1
A8DV03	Predicted protein (Fragment) OS=Nematostella vectensis OX=45351 GN=v1g153193 PE=4 SV=1
A7TBC8	Predicted protein (Fragment) OS=Nematostella vectensis OX=45351 GN=v1g153393 PE=4 SV=1
A7TC67	Predicted protein (Fragment) OS=Nematostella vectensis OX=45351 GN=v1g154474 PE=3 SV=1
A8DVA9	Predicted protein (Fragment) OS=Nematostella vectensis OX=45351 GN=v1g155794 PE=4 SV=1
A8DVB0	Predicted protein (Fragment) OS=Nematostella vectensis OX=45351 GN=v1g155941 PE=3 SV=1
A8DVF1	Predicted protein (Fragment) OS=Nematostella vectensis OX=45351 GN=v1g156386 PE=3 SV=1
A8DVJ2	Predicted protein (Fragment) OS=Nematostella vectensis OX=45351 GN=v1g156512 PE=4 SV=1
A8DVW7	Predicted protein (Fragment) OS=Nematostella vectensis OX=45351 GN=v1g156832 PE=3 SV=1
A8DWA9	Predicted protein (Fragment) OS=Nematostella vectensis OX=45351 GN=v1g157231 PE=4 SV=1
A7RKJ0	Predicted protein (Fragment) OS=Nematostella vectensis OX=45351 GN=v1g159777 PE=4 SV=1
A7RLT1	Predicted protein (Fragment) OS=Nematostella vectensis OX=45351 GN=v1g160244 PE=3 SV=1
A7RZ98	Predicted protein (Fragment) OS=Nematostella vectensis OX=45351 GN=v1g164443 PE=4 SV=1
A7S1K9	Predicted protein (Fragment) OS=Nematostella vectensis OX=45351 GN=v1g165346 PE=4 SV=1
A7SWX9	Predicted protein (Fragment) OS=Nematostella vectensis OX=45351 GN=v1g16611 PE=4 SV=1
A7SFM8	Predicted protein (Fragment) OS=Nematostella vectensis OX=45351 GN=v1g170078 PE=3 SV=1
A7SHC3	Predicted protein (Fragment) OS=Nematostella vectensis OX=45351 GN=v1g170650 PE=4 SV=1
A7SM92	Predicted protein (Fragment) OS=Nematostella vectensis OX=45351 GN=v1g172080 PE=4 SV=1
A7SP21	Predicted protein (Fragment) OS=Nematostella vectensis OX=45351 GN=v1g172689 PE=4 SV=1
A7SR73	Predicted protein (Fragment) OS=Nematostella vectensis OX=45351 GN=v1g173414 PE=3 SV=1
A7SV21	Predicted protein (Fragment) OS=Nematostella vectensis OX=45351 GN=v1g174671 PE=4 SV=1
A7T0C0	Predicted protein (Fragment) OS=Nematostella vectensis OX=45351 GN=v1g175950 PE=4 SV=1
A7SNM6	Predicted protein (Fragment) OS=Nematostella vectensis OX=45351 GN=v1g17632 PE=3 SV=1
A7SNJ2	Predicted protein (Fragment) OS=Nematostella vectensis OX=45351 GN=v1g17980 PE=4 SV=1
A7RX82	Predicted protein (Fragment) OS=Nematostella vectensis OX=45351 GN=v1g182990 PE=4 SV=1
A7S1W8	Predicted protein (Fragment) OS=Nematostella vectensis OX=45351 GN=v1g184640 PE=3 SV=1
A7SFY3	Predicted protein (Fragment) OS=Nematostella vectensis OX=45351 GN=v1g189386 PE=4 SV=1
A7T2W7	Predicted protein (Fragment) OS=Nematostella vectensis OX=45351 GN=v1g19046 PE=4 SV=1
A7SRT1	Predicted protein (Fragment) OS=Nematostella vectensis OX=45351 GN=v1g192832 PE=4 SV=1
A7SS67	Predicted protein (Fragment) OS=Nematostella vectensis OX=45351 GN=v1g192951 PE=4 SV=1
A7SWI7	Predicted protein (Fragment) OS=Nematostella vectensis OX=45351 GN=v1g194278 PE=3 SV=1
A7SRZ8	Predicted protein (Fragment) OS=Nematostella vectensis OX=45351 GN=v1g19525 PE=4 SV=1
A7T2F6	Predicted protein (Fragment) OS=Nematostella vectensis OX=45351 GN=v1g195585 PE=4 SV=1
A7SBU2	Predicted protein (Fragment) OS=Nematostella vectensis OX=45351 GN=v1g1957 PE=4 SV=1
A7RG19	Predicted protein (Fragment) OS=Nematostella vectensis OX=45351 GN=v1g196670 PE=4 SV=1
A7S3A8	Predicted protein (Fragment) OS=Nematostella vectensis OX=45351 GN=v1g20072 PE=3 SV=1
A7S157	Predicted protein (Fragment) OS=Nematostella vectensis OX=45351 GN=v1g20232 PE=4 SV=1
A7RUJ3	Predicted protein (Fragment) OS=Nematostella vectensis OX=45351 GN=v1g202369 PE=4 SV=1
A7RVK8	Predicted protein (Fragment) OS=Nematostella vectensis OX=45351 GN=v1g202784 PE=4 SV=1
A7RW64	Predicted protein (Fragment) OS=Nematostella vectensis OX=45351 GN=v1g203043 PE=3 SV=1
A7S347	Predicted protein (Fragment) OS=Nematostella vectensis OX=45351 GN=v1g20376 PE=3 SV=1
A7S2N1	Predicted protein (Fragment) OS=Nematostella vectensis OX=45351 GN=v1g205845 PE=4 SV=1
A7S5K7	Predicted protein (Fragment) OS=Nematostella vectensis OX=45351 GN=v1g207152 PE=4 SV=1
A7S970	Predicted protein (Fragment) OS=Nematostella vectensis OX=45351 GN=v1g208718 PE=3 SV=1
A7SAV1	Predicted protein (Fragment) OS=Nematostella vectensis OX=45351 GN=v1g209417 PE=4 SV=1
A7S2E0	Predicted protein (Fragment) OS=Nematostella vectensis OX=45351 GN=v1g21003 PE=4 SV=1
A7SG61	Predicted protein (Fragment) OS=Nematostella vectensis OX=45351 GN=v1g211784 PE=4 SV=1
A7SK12	Predicted protein (Fragment) OS=Nematostella vectensis OX=45351 GN=v1g213468 PE=4 SV=1
A7SZF8	Predicted protein (Fragment) OS=Nematostella vectensis OX=45351 GN=v1g2158 PE=4 SV=1
A7SRV3	Predicted protein (Fragment) OS=Nematostella vectensis OX=45351 GN=v1g216470 PE=3 SV=1
A7SRW4	Predicted protein (Fragment) OS=Nematostella vectensis OX=45351 GN=v1g216486 PE=4 SV=1
A7ST50	Predicted protein (Fragment) OS=Nematostella vectensis OX=45351 GN=v1g217091 PE=4 SV=1
A7SJJ3	Predicted protein (Fragment) OS=Nematostella vectensis OX=45351 GN=v1g21807 PE=4 SV=1
A7SZF3	Predicted protein (Fragment) OS=Nematostella vectensis OX=45351 GN=v1g219949 PE=4 SV=1
A7T0T8	Predicted protein (Fragment) OS=Nematostella vectensis OX=45351 GN=v1g220599 PE=4 SV=1
A7T319	Predicted protein (Fragment) OS=Nematostella vectensis OX=45351 GN=v1g221615 PE=3 SV=1
A7T357	Predicted protein (Fragment) OS=Nematostella vectensis OX=45351 GN=v1g221660 PE=4 SV=1
A7T431	Predicted protein (Fragment) OS=Nematostella vectensis OX=45351 GN=v1g222046 PE=4 SV=1
A7T4H9	Predicted protein (Fragment) OS=Nematostella vectensis OX=45351 GN=v1g222219 PE=4 SV=1
A7T4U8	Predicted protein (Fragment) OS=Nematostella vectensis OX=45351 GN=v1g222349 PE=4 SV=1
A7T5G1	Predicted protein (Fragment) OS=Nematostella vectensis OX=45351 GN=v1g222586 PE=4 SV=1
A7T5K1	Predicted protein (Fragment) OS=Nematostella vectensis OX=45351 GN=v1g222634 PE=4 SV=1
A7T6M6	Predicted protein (Fragment) OS=Nematostella vectensis OX=45351 GN=v1g223067 PE=3 SV=1
A7T6Q4	Predicted protein (Fragment) OS=Nematostella vectensis OX=45351 GN=v1g223100 PE=4 SV=1
A7T734	Predicted protein (Fragment) OS=Nematostella vectensis OX=45351 GN=v1g223229 PE=4 SV=1
A7T7Y4	Predicted protein (Fragment) OS=Nematostella vectensis OX=45351 GN=v1g223574 PE=4 SV=1
A7T8Z0	Predicted protein (Fragment) OS=Nematostella vectensis OX=45351 GN=v1g223980 PE=4 SV=1
A8DUW1	Predicted protein (Fragment) OS=Nematostella vectensis OX=45351 GN=v1g224047 PE=3 SV=1
A8DUW3	Predicted protein (Fragment) OS=Nematostella vectensis OX=45351 GN=v1g224063 PE=4 SV=1
A7T9L7	Predicted protein (Fragment) OS=Nematostella vectensis OX=45351 GN=v1g224212 PE=4 SV=1
A7T9M9	Predicted protein (Fragment) OS=Nematostella vectensis OX=45351 GN=v1g224223 PE=4 SV=1
A7TAX7	Predicted protein (Fragment) OS=Nematostella vectensis OX=45351 GN=v1g224672 PE=4 SV=1
A7TBM4	Predicted protein (Fragment) OS=Nematostella vectensis OX=45351 GN=v1g224897 PE=4 SV=1
A7TC10	Predicted protein (Fragment) OS=Nematostella vectensis OX=45351 GN=v1g225027 PE=4 SV=1
A8DWJ6	Predicted protein (Fragment) OS=Nematostella vectensis OX=45351 GN=v1g226019 PE=4 SV=1
A7S5F7	Predicted protein (Fragment) OS=Nematostella vectensis OX=45351 GN=v1g226856 PE=3 SV=1
A7SDL8	Predicted protein (Fragment) OS=Nematostella vectensis OX=45351 GN=v1g227079 PE=3 SV=1
A7SJJ7	Predicted protein (Fragment) OS=Nematostella vectensis OX=45351 GN=v1g227259 PE=3 SV=1
A7SBY9	Predicted protein (Fragment) OS=Nematostella vectensis OX=45351 GN=v1g22881 PE=3 SV=1
A7S8B6	Predicted protein (Fragment) OS=Nematostella vectensis OX=45351 GN=v1g23194 PE=4 SV=1
A7RSI8	Predicted protein (Fragment) OS=Nematostella vectensis OX=45351 GN=v1g232211 PE=4 SV=1
A7S1M3	Predicted protein (Fragment) OS=Nematostella vectensis OX=45351 GN=v1g232575 PE=4 SV=1
A7SC74	Predicted protein (Fragment) OS=Nematostella vectensis OX=45351 GN=v1g23919 PE=4 SV=1
A7RQL5	Predicted protein (Fragment) OS=Nematostella vectensis OX=45351 GN=v1g239997 PE=4 SV=1
A7S3J0	Predicted protein (Fragment) OS=Nematostella vectensis OX=45351 GN=v1g242616 PE=3 SV=1
A7S406	Predicted protein (Fragment) OS=Nematostella vectensis OX=45351 GN=v1g242699 PE=4 SV=1
A7SBY7	Predicted protein (Fragment) OS=Nematostella vectensis OX=45351 GN=v1g24372 PE=3 SV=1
A7S5C1	Predicted protein (Fragment) OS=Nematostella vectensis OX=45351 GN=v1g24516 PE=3 SV=1
A7T4Z6	Predicted protein (Fragment) OS=Nematostella vectensis OX=45351 GN=v1g248720 PE=3 SV=1
A7T574	Predicted protein (Fragment) OS=Nematostella vectensis OX=45351 GN=v1g248732 PE=4 SV=1
A7TCV6	Predicted protein (Fragment) OS=Nematostella vectensis OX=45351 GN=v1g248893 PE=4 SV=1
A8DVA3	Predicted protein (Fragment) OS=Nematostella vectensis OX=45351 GN=v1g248894 PE=4 SV=1
A7S1K0	Predicted protein (Fragment) OS=Nematostella vectensis OX=45351 GN=v1g25059 PE=4 SV=1
A7RW61	Predicted protein (Fragment) OS=Nematostella vectensis OX=45351 GN=v1g25219 PE=4 SV=1
A7SFB7	Predicted protein (Fragment) OS=Nematostella vectensis OX=45351 GN=v1g25425 PE=4 SV=1
A7T4P5	Predicted protein (Fragment) OS=Nematostella vectensis OX=45351 GN=v1g2545 PE=4 SV=1
A7RZ56	Predicted protein (Fragment) OS=Nematostella vectensis OX=45351 GN=v1g25565 PE=3 SV=1
A7RW60	Predicted protein (Fragment) OS=Nematostella vectensis OX=45351 GN=v1g25829 PE=4 SV=1
A7S377	Predicted protein (Fragment) OS=Nematostella vectensis OX=45351 GN=v1g26281 PE=4 SV=1
A7SAJ5	Predicted protein (Fragment) OS=Nematostella vectensis OX=45351 GN=v1g26678 PE=4 SV=1
A7S1Y7	Predicted protein (Fragment) OS=Nematostella vectensis OX=45351 GN=v1g2890 PE=4 SV=1
A7RYD8	Predicted protein (Fragment) OS=Nematostella vectensis OX=45351 GN=v1g29089 PE=3 SV=1
A7SI50	Predicted protein (Fragment) OS=Nematostella vectensis OX=45351 GN=v1g29235 PE=4 SV=1
A7S1S4	Predicted protein (Fragment) OS=Nematostella vectensis OX=45351 GN=v1g29735 PE=4 SV=1
A7SLB2	Predicted protein (Fragment) OS=Nematostella vectensis OX=45351 GN=v1g29793 PE=3 SV=1
A7SCI6	Predicted protein (Fragment) OS=Nematostella vectensis OX=45351 GN=v1g30450 PE=3 SV=1
A7RNN4	Predicted protein (Fragment) OS=Nematostella vectensis OX=45351 GN=v1g33556 PE=3 SV=1
A7T9N0	Predicted protein (Fragment) OS=Nematostella vectensis OX=45351 GN=v1g3418 PE=4 SV=1
A7RNN3	Predicted protein (Fragment) OS=Nematostella vectensis OX=45351 GN=v1g34292 PE=3 SV=1
A7RKG2	Predicted protein (Fragment) OS=Nematostella vectensis OX=45351 GN=v1g34397 PE=4 SV=1
A7RR65	Predicted protein (Fragment) OS=Nematostella vectensis OX=45351 GN=v1g34458 PE=4 SV=1
A7S3E4	Predicted protein (Fragment) OS=Nematostella vectensis OX=45351 GN=v1g35437 PE=4 SV=1
A7RG33	Predicted protein (Fragment) OS=Nematostella vectensis OX=45351 GN=v1g35532 PE=4 SV=1
A7RIJ4	Predicted protein (Fragment) OS=Nematostella vectensis OX=45351 GN=v1g36078 PE=4 SV=1
A7SXE4	Predicted protein (Fragment) OS=Nematostella vectensis OX=45351 GN=v1g370 PE=4 SV=1
A7RM81	Predicted protein (Fragment) OS=Nematostella vectensis OX=45351 GN=v1g38294 PE=4 SV=1
A7RYD7	Predicted protein (Fragment) OS=Nematostella vectensis OX=45351 GN=v1g39271 PE=3 SV=1
A7T278	Predicted protein (Fragment) OS=Nematostella vectensis OX=45351 GN=v1g3943 PE=4 SV=1
A7RP95	Predicted protein (Fragment) OS=Nematostella vectensis OX=45351 GN=v1g39852 PE=4 SV=1
A7SZ47	Predicted protein (Fragment) OS=Nematostella vectensis OX=45351 GN=v1g40063 PE=4 SV=1
A7SZI9	Predicted protein (Fragment) OS=Nematostella vectensis OX=45351 GN=v1g41116 PE=4 SV=1
A7T6K7	Predicted protein (Fragment) OS=Nematostella vectensis OX=45351 GN=v1g416 PE=3 SV=1
A7SW02	Predicted protein (Fragment) OS=Nematostella vectensis OX=45351 GN=v1g4199 PE=4 SV=1
A7SSS6	Predicted protein (Fragment) OS=Nematostella vectensis OX=45351 GN=v1g42184 PE=4 SV=1
A7RUF9	Predicted protein (Fragment) OS=Nematostella vectensis OX=45351 GN=v1g4553 PE=3 SV=1
A7TDG2	Predicted protein (Fragment) OS=Nematostella vectensis OX=45351 GN=v1g45829 PE=4 SV=1
A7T368	Predicted protein (Fragment) OS=Nematostella vectensis OX=45351 GN=v1g45967 PE=4 SV=1
A7TA65	Predicted protein (Fragment) OS=Nematostella vectensis OX=45351 GN=v1g46129 PE=4 SV=1
A7SFQ3	Predicted protein (Fragment) OS=Nematostella vectensis OX=45351 GN=v1g48067 PE=4 SV=1
A7T4M7	Predicted protein (Fragment) OS=Nematostella vectensis OX=45351 GN=v1g48576 PE=4 SV=1
A7T4F4	Predicted protein (Fragment) OS=Nematostella vectensis OX=45351 GN=v1g488 PE=3 SV=1
A7T9B2	Predicted protein (Fragment) OS=Nematostella vectensis OX=45351 GN=v1g49232 PE=4 SV=1
A7SHC0	Predicted protein (Fragment) OS=Nematostella vectensis OX=45351 GN=v1g50268 PE=3 SV=1
A7S9K2	Predicted protein (Fragment) OS=Nematostella vectensis OX=45351 GN=v1g50978 PE=3 SV=1
A7SM38	Predicted protein (Fragment) OS=Nematostella vectensis OX=45351 GN=v1g52158 PE=4 SV=1
A7S9M7	Predicted protein (Fragment) OS=Nematostella vectensis OX=45351 GN=v1g52380 PE=3 SV=1
A7SF05	Predicted protein (Fragment) OS=Nematostella vectensis OX=45351 GN=v1g52979 PE=4 SV=1
A7SXC4	Predicted protein (Fragment) OS=Nematostella vectensis OX=45351 GN=v1g53219 PE=3 SV=1
A7S1E7	Predicted protein (Fragment) OS=Nematostella vectensis OX=45351 GN=v1g53549 PE=3 SV=1
A7SPW3	Predicted protein (Fragment) OS=Nematostella vectensis OX=45351 GN=v1g53582 PE=3 SV=1
A7S5Z2	Predicted protein (Fragment) OS=Nematostella vectensis OX=45351 GN=v1g53664 PE=4 SV=1
A7T9Q8	Predicted protein (Fragment) OS=Nematostella vectensis OX=45351 GN=v1g5371 PE=3 SV=1
A7SIE8	Predicted protein (Fragment) OS=Nematostella vectensis OX=45351 GN=v1g54798 PE=4 SV=1
A7RN60	Predicted protein (Fragment) OS=Nematostella vectensis OX=45351 GN=v1g56592 PE=4 SV=1
A7S1M0	Predicted protein (Fragment) OS=Nematostella vectensis OX=45351 GN=v1g57994 PE=4 SV=1
A7SC87	Predicted protein (Fragment) OS=Nematostella vectensis OX=45351 GN=v1g59536 PE=4 SV=1
A7RES4	Predicted protein (Fragment) OS=Nematostella vectensis OX=45351 GN=v1g60205 PE=4 SV=1
A7T4G1	Predicted protein (Fragment) OS=Nematostella vectensis OX=45351 GN=v1g60452 PE=3 SV=1
A7RQP6	Predicted protein (Fragment) OS=Nematostella vectensis OX=45351 GN=v1g60477 PE=3 SV=1
A7SKL5	Predicted protein (Fragment) OS=Nematostella vectensis OX=45351 GN=v1g60573 PE=4 SV=1
A7RUF8	Predicted protein (Fragment) OS=Nematostella vectensis OX=45351 GN=v1g60683 PE=3 SV=1
A7T892	Predicted protein (Fragment) OS=Nematostella vectensis OX=45351 GN=v1g60834 PE=3 SV=1
A7RZB0	Predicted protein (Fragment) OS=Nematostella vectensis OX=45351 GN=v1g61262 PE=4 SV=1
A7T1A0	Predicted protein (Fragment) OS=Nematostella vectensis OX=45351 GN=v1g613 PE=3 SV=1
A7RK57	Predicted protein (Fragment) OS=Nematostella vectensis OX=45351 GN=v1g61368 PE=3 SV=1
A7RUF6	Predicted protein (Fragment) OS=Nematostella vectensis OX=45351 GN=v1g61733 PE=3 SV=1
A7RUC8	Predicted protein (Fragment) OS=Nematostella vectensis OX=45351 GN=v1g62749 PE=4 SV=1
A7RM94	Predicted protein (Fragment) OS=Nematostella vectensis OX=45351 GN=v1g63023 PE=3 SV=1
A7T6R8	Predicted protein (Fragment) OS=Nematostella vectensis OX=45351 GN=v1g6455 PE=4 SV=1
A7TAW8	Predicted protein (Fragment) OS=Nematostella vectensis OX=45351 GN=v1g6605 PE=4 SV=1
A7RG32	Predicted protein (Fragment) OS=Nematostella vectensis OX=45351 GN=v1g66338 PE=4 SV=1
A7RUL9	Predicted protein (Fragment) OS=Nematostella vectensis OX=45351 GN=v1g68409 PE=4 SV=1
A8DVT9	Predicted protein (Fragment) OS=Nematostella vectensis OX=45351 GN=v1g68429 PE=3 SV=1
A7S7J7	Predicted protein (Fragment) OS=Nematostella vectensis OX=45351 GN=v1g70014 PE=3 SV=1
A7S7J2	Predicted protein (Fragment) OS=Nematostella vectensis OX=45351 GN=v1g70038 PE=3 SV=1
A7RPK2	Predicted protein (Fragment) OS=Nematostella vectensis OX=45351 GN=v1g70665 PE=4 SV=1
A7T704	Predicted protein (Fragment) OS=Nematostella vectensis OX=45351 GN=v1g75104 PE=4 SV=1
A7TA39	Predicted protein (Fragment) OS=Nematostella vectensis OX=45351 GN=v1g77598 PE=4 SV=1
A7RES5	Predicted protein (Fragment) OS=Nematostella vectensis OX=45351 GN=v1g78945 PE=3 SV=1
A7REX0	Predicted protein (Fragment) OS=Nematostella vectensis OX=45351 GN=v1g79012 PE=4 SV=1
A7REQ1	Predicted protein (Fragment) OS=Nematostella vectensis OX=45351 GN=v1g79108 PE=4 SV=1
A7RF25	Predicted protein (Fragment) OS=Nematostella vectensis OX=45351 GN=v1g79120 PE=3 SV=1
A7REY8	Predicted protein (Fragment) OS=Nematostella vectensis OX=45351 GN=v1g79458 PE=3 SV=1
A7RFR9	Predicted protein (Fragment) OS=Nematostella vectensis OX=45351 GN=v1g79630 PE=3 SV=1
A7RFM8	Predicted protein (Fragment) OS=Nematostella vectensis OX=45351 GN=v1g79755 PE=3 SV=1
A7RFK1	Predicted protein (Fragment) OS=Nematostella vectensis OX=45351 GN=v1g79796 PE=3 SV=1
A7RFR1	Predicted protein (Fragment) OS=Nematostella vectensis OX=45351 GN=v1g79904 PE=3 SV=1
A7T5R6	Predicted protein (Fragment) OS=Nematostella vectensis OX=45351 GN=v1g8006 PE=4 SV=1
A7RFV3	Predicted protein (Fragment) OS=Nematostella vectensis OX=45351 GN=v1g80092 PE=3 SV=1
A7RFZ0	Predicted protein (Fragment) OS=Nematostella vectensis OX=45351 GN=v1g80250 PE=4 SV=1
A7RG56	Predicted protein (Fragment) OS=Nematostella vectensis OX=45351 GN=v1g80696 PE=3 SV=1
A7RGQ8	Predicted protein (Fragment) OS=Nematostella vectensis OX=45351 GN=v1g80734 PE=4 SV=1
A7RG70	Predicted protein (Fragment) OS=Nematostella vectensis OX=45351 GN=v1g80887 PE=4 SV=1
A7RJL2	Predicted protein (Fragment) OS=Nematostella vectensis OX=45351 GN=v1g8097 PE=3 SV=1
A7RGN6	Predicted protein (Fragment) OS=Nematostella vectensis OX=45351 GN=v1g80977 PE=4 SV=1
A7RPX8	Predicted protein (Fragment) OS=Nematostella vectensis OX=45351 GN=v1g8099 PE=3 SV=1
A7RG39	Predicted protein (Fragment) OS=Nematostella vectensis OX=45351 GN=v1g81002 PE=4 SV=1
A7SHX6	Predicted protein (Fragment) OS=Nematostella vectensis OX=45351 GN=v1g8103 PE=3 SV=1
A7RHG5	Predicted protein (Fragment) OS=Nematostella vectensis OX=45351 GN=v1g81245 PE=4 SV=1
A7RHA9	Predicted protein (Fragment) OS=Nematostella vectensis OX=45351 GN=v1g81294 PE=4 SV=1
A7SHX9	Predicted protein (Fragment) OS=Nematostella vectensis OX=45351 GN=v1g8134 PE=3 SV=1
A7RH27	Predicted protein (Fragment) OS=Nematostella vectensis OX=45351 GN=v1g81449 PE=4 SV=1
A7RH56	Predicted protein (Fragment) OS=Nematostella vectensis OX=45351 GN=v1g81470 PE=3 SV=1
A7RH74	Predicted protein (Fragment) OS=Nematostella vectensis OX=45351 GN=v1g81540 PE=4 SV=1
A7RHB0	Predicted protein (Fragment) OS=Nematostella vectensis OX=45351 GN=v1g81599 PE=4 SV=1
A7RH62	Predicted protein (Fragment) OS=Nematostella vectensis OX=45351 GN=v1g81756 PE=4 SV=1
A7RHW5	Predicted protein (Fragment) OS=Nematostella vectensis OX=45351 GN=v1g81828 PE=4 SV=1
A7RI54	Predicted protein (Fragment) OS=Nematostella vectensis OX=45351 GN=v1g81972 PE=4 SV=1
A7RHN6	Predicted protein (Fragment) OS=Nematostella vectensis OX=45351 GN=v1g82268 PE=4 SV=1
A7RIA9	Predicted protein (Fragment) OS=Nematostella vectensis OX=45351 GN=v1g82501 PE=4 SV=1
A7T4V9	Predicted protein (Fragment) OS=Nematostella vectensis OX=45351 GN=v1g8255 PE=4 SV=1
A7RIM4	Predicted protein (Fragment) OS=Nematostella vectensis OX=45351 GN=v1g82599 PE=4 SV=1
A7T1K9	Predicted protein (Fragment) OS=Nematostella vectensis OX=45351 GN=v1g8260 PE=3 SV=1
A7RIK0	Predicted protein (Fragment) OS=Nematostella vectensis OX=45351 GN=v1g82630 PE=3 SV=1
A7RIF5	Predicted protein (Fragment) OS=Nematostella vectensis OX=45351 GN=v1g82641 PE=3 SV=1
A7RIQ1	Predicted protein (Fragment) OS=Nematostella vectensis OX=45351 GN=v1g82725 PE=3 SV=1
A7RIC8	Predicted protein (Fragment) OS=Nematostella vectensis OX=45351 GN=v1g82777 PE=4 SV=1
A7RIK1	Predicted protein (Fragment) OS=Nematostella vectensis OX=45351 GN=v1g82804 PE=4 SV=1
A7RIZ3	Predicted protein (Fragment) OS=Nematostella vectensis OX=45351 GN=v1g83175 PE=3 SV=1
A7RIV7	Predicted protein (Fragment) OS=Nematostella vectensis OX=45351 GN=v1g83261 PE=3 SV=1
A7RJ61	Predicted protein (Fragment) OS=Nematostella vectensis OX=45351 GN=v1g83316 PE=3 SV=1
A7RIZ6	Predicted protein (Fragment) OS=Nematostella vectensis OX=45351 GN=v1g83511 PE=4 SV=1
A7RJ34	Predicted protein (Fragment) OS=Nematostella vectensis OX=45351 GN=v1g83542 PE=4 SV=1
A7SWF6	Predicted protein (Fragment) OS=Nematostella vectensis OX=45351 GN=v1g836 PE=3 SV=1
A7RJF9	Predicted protein (Fragment) OS=Nematostella vectensis OX=45351 GN=v1g83690 PE=4 SV=1
A7S6Z5	Predicted protein (Fragment) OS=Nematostella vectensis OX=45351 GN=v1g8391 PE=3 SV=1
A7RK54	Predicted protein (Fragment) OS=Nematostella vectensis OX=45351 GN=v1g84126 PE=3 SV=1
A7RKL4	Predicted protein (Fragment) OS=Nematostella vectensis OX=45351 GN=v1g85050 PE=3 SV=1
A7RKR5	Predicted protein (Fragment) OS=Nematostella vectensis OX=45351 GN=v1g85083 PE=3 SV=1
A7T4C2	Predicted protein (Fragment) OS=Nematostella vectensis OX=45351 GN=v1g8520 PE=4 SV=1
A7RKY2	Predicted protein (Fragment) OS=Nematostella vectensis OX=45351 GN=v1g85371 PE=4 SV=1
A7RMA2	Predicted protein (Fragment) OS=Nematostella vectensis OX=45351 GN=v1g86396 PE=4 SV=1
A7RM80	Predicted protein (Fragment) OS=Nematostella vectensis OX=45351 GN=v1g86595 PE=4 SV=1
A7RMK3	Predicted protein (Fragment) OS=Nematostella vectensis OX=45351 GN=v1g86795 PE=4 SV=1
A7RMP3	Predicted protein (Fragment) OS=Nematostella vectensis OX=45351 GN=v1g86996 PE=4 SV=1
A7RMZ6	Predicted protein (Fragment) OS=Nematostella vectensis OX=45351 GN=v1g87157 PE=4 SV=1
A7RMZ8	Predicted protein (Fragment) OS=Nematostella vectensis OX=45351 GN=v1g87270 PE=4 SV=1
A7RN50	Predicted protein (Fragment) OS=Nematostella vectensis OX=45351 GN=v1g87603 PE=4 SV=1
A7RNA9	Predicted protein (Fragment) OS=Nematostella vectensis OX=45351 GN=v1g87696 PE=4 SV=1
A7RNQ3	Predicted protein (Fragment) OS=Nematostella vectensis OX=45351 GN=v1g87802 PE=3 SV=1
A7RNQ6	Predicted protein (Fragment) OS=Nematostella vectensis OX=45351 GN=v1g87929 PE=3 SV=1
A7RNU5	Predicted protein (Fragment) OS=Nematostella vectensis OX=45351 GN=v1g88129 PE=4 SV=1
A7RNI7	Predicted protein (Fragment) OS=Nematostella vectensis OX=45351 GN=v1g88221 PE=4 SV=1
A7RP98	Predicted protein (Fragment) OS=Nematostella vectensis OX=45351 GN=v1g88707 PE=4 SV=1
A7RPB8	Predicted protein (Fragment) OS=Nematostella vectensis OX=45351 GN=v1g88915 PE=4 SV=1
A7RPP3	Predicted protein (Fragment) OS=Nematostella vectensis OX=45351 GN=v1g88977 PE=3 SV=1
A7RPZ1	Predicted protein (Fragment) OS=Nematostella vectensis OX=45351 GN=v1g89449 PE=4 SV=1
A7RQK4	Predicted protein (Fragment) OS=Nematostella vectensis OX=45351 GN=v1g89765 PE=4 SV=1
A7RQK5	Predicted protein (Fragment) OS=Nematostella vectensis OX=45351 GN=v1g89807 PE=4 SV=1
A7RR45	Predicted protein (Fragment) OS=Nematostella vectensis OX=45351 GN=v1g90403 PE=4 SV=1
A7T9D8	Predicted protein (Fragment) OS=Nematostella vectensis OX=45351 GN=v1g9062 PE=4 SV=1
A7RRK0	Predicted protein (Fragment) OS=Nematostella vectensis OX=45351 GN=v1g90754 PE=3 SV=1
A7RRI1	Predicted protein (Fragment) OS=Nematostella vectensis OX=45351 GN=v1g90876 PE=3 SV=1
A7RRQ3	Predicted protein (Fragment) OS=Nematostella vectensis OX=45351 GN=v1g91305 PE=4 SV=1
A7RS41	Predicted protein (Fragment) OS=Nematostella vectensis OX=45351 GN=v1g91324 PE=4 SV=1
A7T741	Predicted protein (Fragment) OS=Nematostella vectensis OX=45351 GN=v1g9145 PE=4 SV=1
A7RSJ6	Predicted protein (Fragment) OS=Nematostella vectensis OX=45351 GN=v1g91851 PE=3 SV=1
A7RSF4	Predicted protein (Fragment) OS=Nematostella vectensis OX=45351 GN=v1g91949 PE=3 SV=1
A7RSW5	Predicted protein (Fragment) OS=Nematostella vectensis OX=45351 GN=v1g92223 PE=4 SV=1
A7RSW0	Predicted protein (Fragment) OS=Nematostella vectensis OX=45351 GN=v1g92292 PE=4 SV=1
A7RT34	Predicted protein (Fragment) OS=Nematostella vectensis OX=45351 GN=v1g92319 PE=4 SV=1
A7TB37	Predicted protein (Fragment) OS=Nematostella vectensis OX=45351 GN=v1g9249 PE=4 SV=1
A7RT25	Predicted protein (Fragment) OS=Nematostella vectensis OX=45351 GN=v1g92641 PE=4 SV=1
A7RTF3	Predicted protein (Fragment) OS=Nematostella vectensis OX=45351 GN=v1g92763 PE=4 SV=1
A7RTE5	Predicted protein (Fragment) OS=Nematostella vectensis OX=45351 GN=v1g92827 PE=3 SV=1
A7RTU0	Predicted protein (Fragment) OS=Nematostella vectensis OX=45351 GN=v1g93093 PE=3 SV=1
A7RU68	Predicted protein (Fragment) OS=Nematostella vectensis OX=45351 GN=v1g93430 PE=4 SV=1
A7RU83	Predicted protein (Fragment) OS=Nematostella vectensis OX=45351 GN=v1g93668 PE=3 SV=1
A7RU62	Predicted protein (Fragment) OS=Nematostella vectensis OX=45351 GN=v1g93717 PE=3 SV=1
A7RUD6	Predicted protein (Fragment) OS=Nematostella vectensis OX=45351 GN=v1g93761 PE=4 SV=1
A7T9E3	Predicted protein (Fragment) OS=Nematostella vectensis OX=45351 GN=v1g9379 PE=4 SV=1
A7RUF3	Predicted protein (Fragment) OS=Nematostella vectensis OX=45351 GN=v1g93841 PE=4 SV=1
A7RUI5	Predicted protein (Fragment) OS=Nematostella vectensis OX=45351 GN=v1g93878 PE=4 SV=1
A7RUG0	Predicted protein (Fragment) OS=Nematostella vectensis OX=45351 GN=v1g93924 PE=3 SV=1
A7RUW5	Predicted protein (Fragment) OS=Nematostella vectensis OX=45351 GN=v1g94089 PE=4 SV=1
A7RUS0	Predicted protein (Fragment) OS=Nematostella vectensis OX=45351 GN=v1g94204 PE=4 SV=1
A7RUS7	Predicted protein (Fragment) OS=Nematostella vectensis OX=45351 GN=v1g94276 PE=4 SV=1
A7RVP9	Predicted protein (Fragment) OS=Nematostella vectensis OX=45351 GN=v1g94939 PE=4 SV=1
A7RVN0	Predicted protein (Fragment) OS=Nematostella vectensis OX=45351 GN=v1g95031 PE=4 SV=1
A7RVR0	Predicted protein (Fragment) OS=Nematostella vectensis OX=45351 GN=v1g95035 PE=4 SV=1
A7SGF8	Predicted protein (Fragment) OS=Nematostella vectensis OX=45351 GN=v1g957 PE=4 SV=1
A7RWI4	Predicted protein (Fragment) OS=Nematostella vectensis OX=45351 GN=v1g96060 PE=4 SV=1
A7RWS5	Predicted protein (Fragment) OS=Nematostella vectensis OX=45351 GN=v1g96329 PE=4 SV=1
A7RX75	Predicted protein (Fragment) OS=Nematostella vectensis OX=45351 GN=v1g96414 PE=4 SV=1
A7RXA3	Predicted protein (Fragment) OS=Nematostella vectensis OX=45351 GN=v1g96464 PE=4 SV=1
A7RXY0	Predicted protein (Fragment) OS=Nematostella vectensis OX=45351 GN=v1g97271 PE=4 SV=1
A7RY51	Predicted protein (Fragment) OS=Nematostella vectensis OX=45351 GN=v1g97340 PE=3 SV=1
A7RY68	Predicted protein (Fragment) OS=Nematostella vectensis OX=45351 GN=v1g97640 PE=4 SV=1
A7RYC2	Predicted protein (Fragment) OS=Nematostella vectensis OX=45351 GN=v1g97774 PE=3 SV=1
A7RYS1	Predicted protein (Fragment) OS=Nematostella vectensis OX=45351 GN=v1g98056 PE=3 SV=1
A7RYV6	Predicted protein (Fragment) OS=Nematostella vectensis OX=45351 GN=v1g98111 PE=4 SV=1
A7RYX9	Predicted protein (Fragment) OS=Nematostella vectensis OX=45351 GN=v1g98246 PE=4 SV=1
A7RZ13	Predicted protein (Fragment) OS=Nematostella vectensis OX=45351 GN=v1g98301 PE=3 SV=1
A7RYY0	Predicted protein (Fragment) OS=Nematostella vectensis OX=45351 GN=v1g98336 PE=3 SV=1
A7RZ14	Predicted protein (Fragment) OS=Nematostella vectensis OX=45351 GN=v1g98373 PE=3 SV=1
A7T296	Predicted protein (Fragment) OS=Nematostella vectensis OX=45351 GN=v1g986 PE=4 SV=1
A7RZA7	Predicted protein (Fragment) OS=Nematostella vectensis OX=45351 GN=v1g98739 PE=4 SV=1
A7RZG6	Predicted protein (Fragment) OS=Nematostella vectensis OX=45351 GN=v1g98802 PE=4 SV=1
A7RZI7	Predicted protein (Fragment) OS=Nematostella vectensis OX=45351 GN=v1g98829 PE=3 SV=1
A7RZY3	Predicted protein (Fragment) OS=Nematostella vectensis OX=45351 GN=v1g99081 PE=4 SV=1
A7RZU1	Predicted protein (Fragment) OS=Nematostella vectensis OX=45351 GN=v1g99196 PE=3 SV=1
A7S062	Predicted protein (Fragment) OS=Nematostella vectensis OX=45351 GN=v1g99547 PE=3 SV=1
A8DVR7	Predicted protein (Fragment) OS=Nematostella vectensis OX=45351 GN=v1g9969 PE=3 SV=1
A7S0C7	Predicted protein (Fragment) OS=Nematostella vectensis OX=45351 GN=v1g99757 PE=4 SV=1
A7S0B4	Predicted protein (Fragment) OS=Nematostella vectensis OX=45351 GN=v1g99837 PE=4 SV=1
A7S0C6	Predicted protein (Fragment) OS=Nematostella vectensis OX=45351 GN=v1g99855 PE=4 SV=1
A7S0I1	Predicted protein (Fragment) OS=Nematostella vectensis OX=45351 GN=v1g99928 PE=3 SV=1
A7RJ82	Predicted protein OS=Nematostella vectensis OX=45351 GN=calcineurin B PE=2 SV=1
A7S115	Predicted protein OS=Nematostella vectensis OX=45351 GN=v1g100297 PE=4 SV=1
A7S0Z8	Predicted protein OS=Nematostella vectensis OX=45351 GN=v1g100342 PE=4 SV=1
A7S107	Predicted protein OS=Nematostella vectensis OX=45351 GN=v1g100359 PE=3 SV=1
A7S179	Predicted protein OS=Nematostella vectensis OX=45351 GN=v1g100407 PE=4 SV=1
A7S129	Predicted protein OS=Nematostella vectensis OX=45351 GN=v1g100430 PE=3 SV=1
A7S197	Predicted protein OS=Nematostella vectensis OX=45351 GN=v1g100529 PE=4 SV=1
A7S2D9	Predicted protein OS=Nematostella vectensis OX=45351 GN=v1g101975 PE=4 SV=1
A7S2T7	Predicted protein OS=Nematostella vectensis OX=45351 GN=v1g102295 PE=4 SV=1
A7S322	Predicted protein OS=Nematostella vectensis OX=45351 GN=v1g102600 PE=3 SV=1
A7S350	Predicted protein OS=Nematostella vectensis OX=45351 GN=v1g102625 PE=4 SV=1
A7S397	Predicted protein OS=Nematostella vectensis OX=45351 GN=v1g102755 PE=4 SV=1
A7S370	Predicted protein OS=Nematostella vectensis OX=45351 GN=v1g102934 PE=3 SV=1
A7S3C4	Predicted protein OS=Nematostella vectensis OX=45351 GN=v1g103092 PE=4 SV=1
A7S3D9	Predicted protein OS=Nematostella vectensis OX=45351 GN=v1g103120 PE=3 SV=1
A7S3X4	Predicted protein OS=Nematostella vectensis OX=45351 GN=v1g103525 PE=3 SV=1
A7S423	Predicted protein OS=Nematostella vectensis OX=45351 GN=v1g103835 PE=3 SV=1
A7S469	Predicted protein OS=Nematostella vectensis OX=45351 GN=v1g104042 PE=3 SV=1
A7S4A6	Predicted protein OS=Nematostella vectensis OX=45351 GN=v1g104066 PE=4 SV=1
A7S4S2	Predicted protein OS=Nematostella vectensis OX=45351 GN=v1g104509 PE=3 SV=1
A7S5D9	Predicted protein OS=Nematostella vectensis OX=45351 GN=v1g105379 PE=4 SV=1
A7S5T6	Predicted protein OS=Nematostella vectensis OX=45351 GN=v1g105663 PE=3 SV=1
A7S5Z1	Predicted protein OS=Nematostella vectensis OX=45351 GN=v1g105798 PE=3 SV=1
A7S688	Predicted protein OS=Nematostella vectensis OX=45351 GN=v1g106088 PE=4 SV=1
A7S681	Predicted protein OS=Nematostella vectensis OX=45351 GN=v1g106239 PE=4 SV=1
A7S6E0	Predicted protein OS=Nematostella vectensis OX=45351 GN=v1g106290 PE=3 SV=1
A7S712	Predicted protein OS=Nematostella vectensis OX=45351 GN=v1g106870 PE=4 SV=1
A7S6Y9	Predicted protein OS=Nematostella vectensis OX=45351 GN=v1g107007 PE=3 SV=1
A7S746	Predicted protein OS=Nematostella vectensis OX=45351 GN=v1g107256 PE=3 SV=1
A7S773	Predicted protein OS=Nematostella vectensis OX=45351 GN=v1g107265 PE=3 SV=1
A7S877	Predicted protein OS=Nematostella vectensis OX=45351 GN=v1g108573 PE=3 SV=1
A7S8D4	Predicted protein OS=Nematostella vectensis OX=45351 GN=v1g108621 PE=4 SV=1
A7S9G3	Predicted protein OS=Nematostella vectensis OX=45351 GN=v1g109978 PE=3 SV=1
A7S9J0	Predicted protein OS=Nematostella vectensis OX=45351 GN=v1g110149 PE=4 SV=1
A7SA39	Predicted protein OS=Nematostella vectensis OX=45351 GN=v1g110661 PE=4 SV=1
A7SAJ7	Predicted protein OS=Nematostella vectensis OX=45351 GN=v1g111058 PE=3 SV=1
A7SBS2	Predicted protein OS=Nematostella vectensis OX=45351 GN=v1g112507 PE=4 SV=1
A7SC99	Predicted protein OS=Nematostella vectensis OX=45351 GN=v1g113088 PE=4 SV=1
A7SCI4	Predicted protein OS=Nematostella vectensis OX=45351 GN=v1g113255 PE=4 SV=1
A7SCN9	Predicted protein OS=Nematostella vectensis OX=45351 GN=v1g113443 PE=3 SV=1
A7SCT4	Predicted protein OS=Nematostella vectensis OX=45351 GN=v1g113623 PE=3 SV=1
A7SD57	Predicted protein OS=Nematostella vectensis OX=45351 GN=v1g113876 PE=3 SV=1
A7SD33	Predicted protein OS=Nematostella vectensis OX=45351 GN=v1g113937 PE=4 SV=1
A7SDI6	Predicted protein OS=Nematostella vectensis OX=45351 GN=v1g114223 PE=4 SV=1
A7SDJ5	Predicted protein OS=Nematostella vectensis OX=45351 GN=v1g114289 PE=4 SV=1
A7SDX1	Predicted protein OS=Nematostella vectensis OX=45351 GN=v1g114632 PE=4 SV=1
A7SE54	Predicted protein OS=Nematostella vectensis OX=45351 GN=v1g114899 PE=4 SV=1
A7SEA8	Predicted protein OS=Nematostella vectensis OX=45351 GN=v1g115016 PE=4 SV=1
A7SE67	Predicted protein OS=Nematostella vectensis OX=45351 GN=v1g115087 PE=3 SV=1
A7SEC3	Predicted protein OS=Nematostella vectensis OX=45351 GN=v1g115225 PE=4 SV=1
A7SEP0	Predicted protein OS=Nematostella vectensis OX=45351 GN=v1g115538 PE=4 SV=1
A7SHE8	Predicted protein OS=Nematostella vectensis OX=45351 GN=v1g118368 PE=4 SV=1
A7SHB8	Predicted protein OS=Nematostella vectensis OX=45351 GN=v1g118418 PE=3 SV=1
A7SHV1	Predicted protein OS=Nematostella vectensis OX=45351 GN=v1g118966 PE=3 SV=1
A7SJ85	Predicted protein OS=Nematostella vectensis OX=45351 GN=v1g120257 PE=3 SV=1
A7SJI9	Predicted protein OS=Nematostella vectensis OX=45351 GN=v1g120584 PE=3 SV=1
A7SKW7	Predicted protein OS=Nematostella vectensis OX=45351 GN=v1g122048 PE=3 SV=1
A7SMG7	Predicted protein OS=Nematostella vectensis OX=45351 GN=v1g123672 PE=3 SV=1
A7SMR4	Predicted protein OS=Nematostella vectensis OX=45351 GN=v1g124011 PE=4 SV=1
A7SNF5	Predicted protein OS=Nematostella vectensis OX=45351 GN=v1g124772 PE=4 SV=1
A7SNG6	Predicted protein OS=Nematostella vectensis OX=45351 GN=v1g124869 PE=3 SV=1
A7SNP7	Predicted protein OS=Nematostella vectensis OX=45351 GN=v1g125111 PE=3 SV=1
A7SNS0	Predicted protein OS=Nematostella vectensis OX=45351 GN=v1g125185 PE=3 SV=1
A7SNZ1	Predicted protein OS=Nematostella vectensis OX=45351 GN=v1g125383 PE=3 SV=1
A7SP68	Predicted protein OS=Nematostella vectensis OX=45351 GN=v1g125775 PE=4 SV=1
A7SPH7	Predicted protein OS=Nematostella vectensis OX=45351 GN=v1g126053 PE=4 SV=1
A7SPP2	Predicted protein OS=Nematostella vectensis OX=45351 GN=v1g126198 PE=3 SV=1
A7SPU8	Predicted protein OS=Nematostella vectensis OX=45351 GN=v1g126384 PE=4 SV=1
A7SQ21	Predicted protein OS=Nematostella vectensis OX=45351 GN=v1g127073 PE=3 SV=1
A7SR99	Predicted protein OS=Nematostella vectensis OX=45351 GN=v1g128552 PE=4 SV=1
A7SR94	Predicted protein OS=Nematostella vectensis OX=45351 GN=v1g128647 PE=4 SV=1
A7SRX4	Predicted protein OS=Nematostella vectensis OX=45351 GN=v1g129196 PE=4 SV=1
A7SRY9	Predicted protein OS=Nematostella vectensis OX=45351 GN=v1g129274 PE=3 SV=1
A7SS14	Predicted protein OS=Nematostella vectensis OX=45351 GN=v1g129318 PE=4 SV=1
A7SSN1	Predicted protein OS=Nematostella vectensis OX=45351 GN=v1g130157 PE=3 SV=1
A7ST34	Predicted protein OS=Nematostella vectensis OX=45351 GN=v1g130660 PE=4 SV=1
A7ST61	Predicted protein OS=Nematostella vectensis OX=45351 GN=v1g130720 PE=4 SV=1
A7STK5	Predicted protein OS=Nematostella vectensis OX=45351 GN=v1g131227 PE=4 SV=1
A7SU84	Predicted protein OS=Nematostella vectensis OX=45351 GN=v1g131971 PE=4 SV=1
A7SUC7	Predicted protein OS=Nematostella vectensis OX=45351 GN=v1g132153 PE=4 SV=1
A7SUJ8	Predicted protein OS=Nematostella vectensis OX=45351 GN=v1g132315 PE=4 SV=1
A7SUK0	Predicted protein OS=Nematostella vectensis OX=45351 GN=v1g132347 PE=3 SV=1
A7SVC3	Predicted protein OS=Nematostella vectensis OX=45351 GN=v1g133978 PE=3 SV=1
A7SVZ0	Predicted protein OS=Nematostella vectensis OX=45351 GN=v1g134582 PE=4 SV=1
A7SW03	Predicted protein OS=Nematostella vectensis OX=45351 GN=v1g134613 PE=4 SV=1
A7SWJ5	Predicted protein OS=Nematostella vectensis OX=45351 GN=v1g135342 PE=3 SV=1
A7SWS1	Predicted protein OS=Nematostella vectensis OX=45351 GN=v1g135670 PE=3 SV=1
A7SXI1	Predicted protein OS=Nematostella vectensis OX=45351 GN=v1g136737 PE=3 SV=1
A7SXK7	Predicted protein OS=Nematostella vectensis OX=45351 GN=v1g136849 PE=4 SV=1
A7S6Q0	Predicted protein OS=Nematostella vectensis OX=45351 GN=v1g137658 PE=3 SV=1
A7SYA8	Predicted protein OS=Nematostella vectensis OX=45351 GN=v1g137721 PE=4 SV=1
A7SYE8	Predicted protein OS=Nematostella vectensis OX=45351 GN=v1g137810 PE=3 SV=1
A7SZQ6	Predicted protein OS=Nematostella vectensis OX=45351 GN=v1g139364 PE=4 SV=1
A7SZV1	Predicted protein OS=Nematostella vectensis OX=45351 GN=v1g139511 PE=3 SV=1
A7T002	Predicted protein OS=Nematostella vectensis OX=45351 GN=v1g139747 PE=4 SV=1
A7T0E1	Predicted protein OS=Nematostella vectensis OX=45351 GN=v1g140278 PE=3 SV=1
A7T0H4	Predicted protein OS=Nematostella vectensis OX=45351 GN=v1g140391 PE=3 SV=1
A7T0V7	Predicted protein OS=Nematostella vectensis OX=45351 GN=v1g140859 PE=4 SV=1
A7T170	Predicted protein OS=Nematostella vectensis OX=45351 GN=v1g141408 PE=4 SV=1
A7T1I7	Predicted protein OS=Nematostella vectensis OX=45351 GN=v1g141804 PE=4 SV=1
A7T273	Predicted protein OS=Nematostella vectensis OX=45351 GN=v1g142804 PE=3 SV=1
A7T279	Predicted protein OS=Nematostella vectensis OX=45351 GN=v1g142815 PE=4 SV=1
A7T2T6	Predicted protein OS=Nematostella vectensis OX=45351 GN=v1g143475 PE=4 SV=1
A7T767	Predicted protein OS=Nematostella vectensis OX=45351 GN=v1g148601 PE=3 SV=1
A7T8H6	Predicted protein OS=Nematostella vectensis OX=45351 GN=v1g150226 PE=4 SV=1
A7T8I0	Predicted protein OS=Nematostella vectensis OX=45351 GN=v1g150238 PE=4 SV=1
A7TAS3	Predicted protein OS=Nematostella vectensis OX=45351 GN=v1g152707 PE=4 SV=1
A7REX4	Predicted protein OS=Nematostella vectensis OX=45351 GN=v1g157740 PE=4 SV=1
A7REX7	Predicted protein OS=Nematostella vectensis OX=45351 GN=v1g157748 PE=3 SV=1
A7RF27	Predicted protein OS=Nematostella vectensis OX=45351 GN=v1g157790 PE=4 SV=1
A7RFN2	Predicted protein OS=Nematostella vectensis OX=45351 GN=v1g157973 PE=3 SV=1
A7RFX1	Predicted protein OS=Nematostella vectensis OX=45351 GN=v1g158071 PE=3 SV=1
A7RFY0	Predicted protein OS=Nematostella vectensis OX=45351 GN=v1g158093 PE=4 SV=1
A7RG79	Predicted protein OS=Nematostella vectensis OX=45351 GN=v1g158216 PE=4 SV=1
A7RGK1	Predicted protein OS=Nematostella vectensis OX=45351 GN=v1g158359 PE=4 SV=1
A7RGP8	Predicted protein OS=Nematostella vectensis OX=45351 GN=v1g158412 PE=4 SV=1
A7RGR4	Predicted protein OS=Nematostella vectensis OX=45351 GN=v1g158438 PE=4 SV=1
A7RGV0	Predicted protein OS=Nematostella vectensis OX=45351 GN=v1g158484 PE=4 SV=1
A7RH22	Predicted protein OS=Nematostella vectensis OX=45351 GN=v1g158557 PE=3 SV=1
A7RH36	Predicted protein OS=Nematostella vectensis OX=45351 GN=v1g158576 PE=3 SV=1
A7RH51	Predicted protein OS=Nematostella vectensis OX=45351 GN=v1g158601 PE=3 SV=1
A7RHA6	Predicted protein OS=Nematostella vectensis OX=45351 GN=v1g158666 PE=3 SV=1
A7RHT1	Predicted protein OS=Nematostella vectensis OX=45351 GN=v1g158808 PE=4 SV=1
A7RI22	Predicted protein OS=Nematostella vectensis OX=45351 GN=v1g158927 PE=3 SV=1
A7RI29	Predicted protein OS=Nematostella vectensis OX=45351 GN=v1g158934 PE=3 SV=1
A7RID7	Predicted protein OS=Nematostella vectensis OX=45351 GN=v1g159077 PE=3 SV=1
A7RIE1	Predicted protein OS=Nematostella vectensis OX=45351 GN=v1g159083 PE=3 SV=1
A7RJ25	Predicted protein OS=Nematostella vectensis OX=45351 GN=v1g159364 PE=3 SV=1
A7RJ93	Predicted protein OS=Nematostella vectensis OX=45351 GN=v1g159424 PE=3 SV=1
A7RJV0	Predicted protein OS=Nematostella vectensis OX=45351 GN=v1g159589 PE=3 SV=1
A7RKB1	Predicted protein OS=Nematostella vectensis OX=45351 GN=v1g159727 PE=4 SV=1
A7RKC0	Predicted protein OS=Nematostella vectensis OX=45351 GN=v1g159736 PE=3 SV=1
A7RKK0	Predicted protein OS=Nematostella vectensis OX=45351 GN=v1g159788 PE=3 SV=1
A7RKY4	Predicted protein OS=Nematostella vectensis OX=45351 GN=v1g159899 PE=3 SV=1
A7RL06	Predicted protein OS=Nematostella vectensis OX=45351 GN=v1g159915 PE=3 SV=1
A7RL15	Predicted protein OS=Nematostella vectensis OX=45351 GN=v1g159935 PE=4 SV=1
A7RLY5	Predicted protein OS=Nematostella vectensis OX=45351 GN=v1g160314 PE=3 SV=1
A7RM01	Predicted protein OS=Nematostella vectensis OX=45351 GN=v1g160342 PE=4 SV=1
A7RM62	Predicted protein OS=Nematostella vectensis OX=45351 GN=v1g160405 PE=3 SV=1
A7RM97	Predicted protein OS=Nematostella vectensis OX=45351 GN=v1g160446 PE=3 SV=1
A7RMA6	Predicted protein OS=Nematostella vectensis OX=45351 GN=v1g160457 PE=4 SV=1
A7RMQ1	Predicted protein OS=Nematostella vectensis OX=45351 GN=v1g160631 PE=4 SV=1
A7RMQ2	Predicted protein OS=Nematostella vectensis OX=45351 GN=v1g160634 PE=4 SV=1
A7RMS6	Predicted protein OS=Nematostella vectensis OX=45351 GN=v1g160673 PE=4 SV=1
A7RMZ3	Predicted protein OS=Nematostella vectensis OX=45351 GN=v1g160743 PE=3 SV=1
A7RMZ4	Predicted protein OS=Nematostella vectensis OX=45351 GN=v1g160746 PE=3 SV=1
A7RN85	Predicted protein OS=Nematostella vectensis OX=45351 GN=v1g160849 PE=3 SV=1
A7RPB6	Predicted protein OS=Nematostella vectensis OX=45351 GN=v1g161193 PE=4 SV=1
A7RPJ8	Predicted protein OS=Nematostella vectensis OX=45351 GN=v1g161278 PE=4 SV=1
A7RPM5	Predicted protein OS=Nematostella vectensis OX=45351 GN=v1g161307 PE=4 SV=1
A7RPQ7	Predicted protein OS=Nematostella vectensis OX=45351 GN=v1g161336 PE=3 SV=1
A7RR66	Predicted protein OS=Nematostella vectensis OX=45351 GN=v1g161775 PE=4 SV=1
A7RRK5	Predicted protein OS=Nematostella vectensis OX=45351 GN=v1g161920 PE=3 SV=1
A7RRZ1	Predicted protein OS=Nematostella vectensis OX=45351 GN=v1g162091 PE=4 SV=1
A7RSB9	Predicted protein OS=Nematostella vectensis OX=45351 GN=v1g162182 PE=3 SV=1
A7RSG9	Predicted protein OS=Nematostella vectensis OX=45351 GN=v1g162231 PE=4 SV=1
A7RT76	Predicted protein OS=Nematostella vectensis OX=45351 GN=v1g162401 PE=4 SV=1
A7RT86	Predicted protein OS=Nematostella vectensis OX=45351 GN=v1g162417 PE=4 SV=1
A7RTJ4	Predicted protein OS=Nematostella vectensis OX=45351 GN=v1g162513 PE=3 SV=1
A7RTU8	Predicted protein OS=Nematostella vectensis OX=45351 GN=v1g162633 PE=4 SV=1
A7RTW3	Predicted protein OS=Nematostella vectensis OX=45351 GN=v1g162648 PE=3 SV=1
A7RTW9	Predicted protein OS=Nematostella vectensis OX=45351 GN=v1g162659 PE=4 SV=1
A7RUT5	Predicted protein OS=Nematostella vectensis OX=45351 GN=v1g162962 PE=3 SV=1
A7RUX1	Predicted protein OS=Nematostella vectensis OX=45351 GN=v1g163008 PE=4 SV=1
A7RVA9	Predicted protein OS=Nematostella vectensis OX=45351 GN=v1g163145 PE=3 SV=1
A7RVB3	Predicted protein OS=Nematostella vectensis OX=45351 GN=v1g163150 PE=4 SV=1
A7RVG5	Predicted protein OS=Nematostella vectensis OX=45351 GN=v1g163167 PE=4 SV=1
A7RVM2	Predicted protein OS=Nematostella vectensis OX=45351 GN=v1g163220 PE=3 SV=1
A7RVP4	Predicted protein OS=Nematostella vectensis OX=45351 GN=v1g163252 PE=3 SV=1
A7RW66	Predicted protein OS=Nematostella vectensis OX=45351 GN=v1g163430 PE=3 SV=1
A7RW70	Predicted protein OS=Nematostella vectensis OX=45351 GN=v1g163440 PE=3 SV=1
A7RWV1	Predicted protein OS=Nematostella vectensis OX=45351 GN=v1g163628 PE=4 SV=1
A7RX19	Predicted protein OS=Nematostella vectensis OX=45351 GN=v1g163663 PE=4 SV=1
A7RXI1	Predicted protein OS=Nematostella vectensis OX=45351 GN=v1g163860 PE=4 SV=1
A7RXK5	Predicted protein OS=Nematostella vectensis OX=45351 GN=v1g163878 PE=4 SV=1
A7RXZ9	Predicted protein OS=Nematostella vectensis OX=45351 GN=v1g164017 PE=4 SV=1
A7RY78	Predicted protein OS=Nematostella vectensis OX=45351 GN=v1g164094 PE=3 SV=1
A7RZ03	Predicted protein OS=Nematostella vectensis OX=45351 GN=v1g164353 PE=3 SV=1
A7RZ15	Predicted protein OS=Nematostella vectensis OX=45351 GN=v1g164373 PE=3 SV=1
A7RZB4	Predicted protein OS=Nematostella vectensis OX=45351 GN=v1g164461 PE=4 SV=1
A7S038	Predicted protein OS=Nematostella vectensis OX=45351 GN=v1g164778 PE=4 SV=1
A7S0E4	Predicted protein OS=Nematostella vectensis OX=45351 GN=v1g164893 PE=3 SV=1
A7S0I4	Predicted protein OS=Nematostella vectensis OX=45351 GN=v1g164939 PE=3 SV=1
A7S0M9	Predicted protein OS=Nematostella vectensis OX=45351 GN=v1g164983 PE=4 SV=1
A7S0N6	Predicted protein OS=Nematostella vectensis OX=45351 GN=v1g164994 PE=4 SV=1
A7S0P8	Predicted protein OS=Nematostella vectensis OX=45351 GN=v1g165005 PE=3 SV=1
A7S1K4	Predicted protein OS=Nematostella vectensis OX=45351 GN=v1g165338 PE=3 SV=1
A7S1M1	Predicted protein OS=Nematostella vectensis OX=45351 GN=v1g165363 PE=4 SV=1
A7S252	Predicted protein OS=Nematostella vectensis OX=45351 GN=v1g165473 PE=3 SV=1
A7S2I7	Predicted protein OS=Nematostella vectensis OX=45351 GN=v1g165644 PE=3 SV=1
A7S2I8	Predicted protein OS=Nematostella vectensis OX=45351 GN=v1g165649 PE=3 SV=1
A7S2J5	Predicted protein OS=Nematostella vectensis OX=45351 GN=v1g165664 PE=3 SV=1
A7S2K4	Predicted protein OS=Nematostella vectensis OX=45351 GN=v1g165676 PE=4 SV=1
A7S2L5	Predicted protein OS=Nematostella vectensis OX=45351 GN=v1g165696 PE=3 SV=1
A7S2W2	Predicted protein OS=Nematostella vectensis OX=45351 GN=v1g165764 PE=3 SV=1
A7S392	Predicted protein OS=Nematostella vectensis OX=45351 GN=v1g165897 PE=3 SV=1
A7S3A4	Predicted protein OS=Nematostella vectensis OX=45351 GN=v1g165919 PE=4 SV=1
A7S3B3	Predicted protein OS=Nematostella vectensis OX=45351 GN=v1g165941 PE=3 SV=1
A7S3F4	Predicted protein OS=Nematostella vectensis OX=45351 GN=v1g165983 PE=4 SV=1
A7S3V6	Predicted protein OS=Nematostella vectensis OX=45351 GN=v1g166091 PE=3 SV=1
A7S438	Predicted protein OS=Nematostella vectensis OX=45351 GN=v1g166198 PE=4 SV=1
A7S4K0	Predicted protein OS=Nematostella vectensis OX=45351 GN=v1g166341 PE=4 SV=1
A7S523	Predicted protein OS=Nematostella vectensis OX=45351 GN=v1g166542 PE=3 SV=1
A7S549	Predicted protein OS=Nematostella vectensis OX=45351 GN=v1g166581 PE=4 SV=1
A7S5I6	Predicted protein OS=Nematostella vectensis OX=45351 GN=v1g166681 PE=4 SV=1
A7S5W0	Predicted protein OS=Nematostella vectensis OX=45351 GN=v1g166808 PE=4 SV=1
A7S6F6	Predicted protein OS=Nematostella vectensis OX=45351 GN=v1g167042 PE=3 SV=1
A7S6T0	Predicted protein OS=Nematostella vectensis OX=45351 GN=v1g167183 PE=3 SV=1
A7S703	Predicted protein OS=Nematostella vectensis OX=45351 GN=v1g167234 PE=4 SV=1
A7S778	Predicted protein OS=Nematostella vectensis OX=45351 GN=v1g167304 PE=3 SV=1
A7S7E1	Predicted protein OS=Nematostella vectensis OX=45351 GN=v1g167354 PE=4 SV=1
A7S7R7	Predicted protein OS=Nematostella vectensis OX=45351 GN=v1g167466 PE=4 SV=1
A7S7T0	Predicted protein OS=Nematostella vectensis OX=45351 GN=v1g167483 PE=4 SV=1
A7S806	Predicted protein OS=Nematostella vectensis OX=45351 GN=v1g167582 PE=4 SV=1
A7S880	Predicted protein OS=Nematostella vectensis OX=45351 GN=v1g167625 PE=4 SV=1
A7S8D2	Predicted protein OS=Nematostella vectensis OX=45351 GN=v1g167661 PE=3 SV=1
A7S8I4	Predicted protein OS=Nematostella vectensis OX=45351 GN=v1g167750 PE=3 SV=1
A7S9A5	Predicted protein OS=Nematostella vectensis OX=45351 GN=v1g167953 PE=3 SV=1
A7S9X6	Predicted protein OS=Nematostella vectensis OX=45351 GN=v1g168144 PE=3 SV=1
A7S9Y6	Predicted protein OS=Nematostella vectensis OX=45351 GN=v1g168160 PE=3 SV=1
A7SAH1	Predicted protein OS=Nematostella vectensis OX=45351 GN=v1g168356 PE=3 SV=1
A7SBT1	Predicted protein OS=Nematostella vectensis OX=45351 GN=v1g168735 PE=3 SV=1
A7SD67	Predicted protein OS=Nematostella vectensis OX=45351 GN=v1g169195 PE=3 SV=1
A7SDH8	Predicted protein OS=Nematostella vectensis OX=45351 GN=v1g169332 PE=3 SV=1
A7SDK8	Predicted protein OS=Nematostella vectensis OX=45351 GN=v1g169360 PE=4 SV=1
A7SEB1	Predicted protein OS=Nematostella vectensis OX=45351 GN=v1g169611 PE=3 SV=1
A7SEC4	Predicted protein OS=Nematostella vectensis OX=45351 GN=v1g169627 PE=3 SV=1
A7SES7	Predicted protein OS=Nematostella vectensis OX=45351 GN=v1g169781 PE=4 SV=1
A7SFE8	Predicted protein OS=Nematostella vectensis OX=45351 GN=v1g170004 PE=3 SV=1
A7SGC0	Predicted protein OS=Nematostella vectensis OX=45351 GN=v1g170326 PE=4 SV=1
A7SGD1	Predicted protein OS=Nematostella vectensis OX=45351 GN=v1g170348 PE=3 SV=1
A7SGF7	Predicted protein OS=Nematostella vectensis OX=45351 GN=v1g170371 PE=4 SV=1
A7SGM5	Predicted protein OS=Nematostella vectensis OX=45351 GN=v1g170435 PE=3 SV=1
A7SGM6	Predicted protein OS=Nematostella vectensis OX=45351 GN=v1g170437 PE=3 SV=1
A7SGX1	Predicted protein OS=Nematostella vectensis OX=45351 GN=v1g170524 PE=4 SV=1
A7SGX2	Predicted protein OS=Nematostella vectensis OX=45351 GN=v1g170524 PE=4 SV=1
A7SH61	Predicted protein OS=Nematostella vectensis OX=45351 GN=v1g170611 PE=3 SV=1
A7SHH6	Predicted protein OS=Nematostella vectensis OX=45351 GN=v1g170702 PE=3 SV=1
A7SHS9	Predicted protein OS=Nematostella vectensis OX=45351 GN=v1g170763 PE=3 SV=1
A7SI89	Predicted protein OS=Nematostella vectensis OX=45351 GN=v1g170922 PE=4 SV=1
A7SIC3	Predicted protein OS=Nematostella vectensis OX=45351 GN=v1g170937 PE=4 SV=1
A7SIH5	Predicted protein OS=Nematostella vectensis OX=45351 GN=v1g170954 PE=4 SV=1
A7SIR9	Predicted protein OS=Nematostella vectensis OX=45351 GN=v1g171009 PE=3 SV=1
A7SIZ0	Predicted protein OS=Nematostella vectensis OX=45351 GN=v1g171064 PE=3 SV=1
A7SJE6	Predicted protein OS=Nematostella vectensis OX=45351 GN=v1g171208 PE=3 SV=1
A7SJH7	Predicted protein OS=Nematostella vectensis OX=45351 GN=v1g171246 PE=4 SV=1
A7SJJ2	Predicted protein OS=Nematostella vectensis OX=45351 GN=v1g171267 PE=4 SV=1
A7SJR5	Predicted protein OS=Nematostella vectensis OX=45351 GN=v1g171362 PE=3 SV=1
A7SK51	Predicted protein OS=Nematostella vectensis OX=45351 GN=v1g171497 PE=3 SV=1
A7SKK4	Predicted protein OS=Nematostella vectensis OX=45351 GN=v1g171613 PE=4 SV=1
A7SKM1	Predicted protein OS=Nematostella vectensis OX=45351 GN=v1g171629 PE=3 SV=1
A7SL40	Predicted protein OS=Nematostella vectensis OX=45351 GN=v1g171781 PE=4 SV=1
A7SLB5	Predicted protein OS=Nematostella vectensis OX=45351 GN=v1g171824 PE=4 SV=1
A7SLG8	Predicted protein OS=Nematostella vectensis OX=45351 GN=v1g171873 PE=4 SV=1
A7SLQ1	Predicted protein OS=Nematostella vectensis OX=45351 GN=v1g171940 PE=3 SV=1
A7SLW2	Predicted protein OS=Nematostella vectensis OX=45351 GN=v1g171977 PE=3 SV=1
A7SM46	Predicted protein OS=Nematostella vectensis OX=45351 GN=v1g172038 PE=3 SV=1
A7SMB0	Predicted protein OS=Nematostella vectensis OX=45351 GN=v1g172093 PE=4 SV=1
A7SMN3	Predicted protein OS=Nematostella vectensis OX=45351 GN=v1g172167 PE=4 SV=1
A7SMN7	Predicted protein OS=Nematostella vectensis OX=45351 GN=v1g172175 PE=4 SV=1
A7SMW5	Predicted protein OS=Nematostella vectensis OX=45351 GN=v1g172247 PE=3 SV=1
A7SN77	Predicted protein OS=Nematostella vectensis OX=45351 GN=v1g172396 PE=3 SV=1
A7SNR4	Predicted protein OS=Nematostella vectensis OX=45351 GN=v1g172583 PE=3 SV=1
A7SP30	Predicted protein OS=Nematostella vectensis OX=45351 GN=v1g172704 PE=4 SV=1
A7SPF6	Predicted protein OS=Nematostella vectensis OX=45351 GN=v1g172835 PE=4 SV=1
A7SPL2	Predicted protein OS=Nematostella vectensis OX=45351 GN=v1g172894 PE=4 SV=1
A7SQ75	Predicted protein OS=Nematostella vectensis OX=45351 GN=v1g173120 PE=3 SV=1
A7SQB8	Predicted protein OS=Nematostella vectensis OX=45351 GN=v1g173158 PE=4 SV=1
A7SQP8	Predicted protein OS=Nematostella vectensis OX=45351 GN=v1g173264 PE=4 SV=1
A7SQR0	Predicted protein OS=Nematostella vectensis OX=45351 GN=v1g173281 PE=4 SV=1
A7SQV7	Predicted protein OS=Nematostella vectensis OX=45351 GN=v1g173328 PE=3 SV=1
A7SRI6	Predicted protein OS=Nematostella vectensis OX=45351 GN=v1g173515 PE=4 SV=1
A7SSA9	Predicted protein OS=Nematostella vectensis OX=45351 GN=v1g173776 PE=4 SV=1
A7ST94	Predicted protein OS=Nematostella vectensis OX=45351 GN=v1g174073 PE=4 SV=1
A7STG9	Predicted protein OS=Nematostella vectensis OX=45351 GN=v1g174161 PE=3 SV=1
A7STR4	Predicted protein OS=Nematostella vectensis OX=45351 GN=v1g174238 PE=4 SV=1
A7STV3	Predicted protein OS=Nematostella vectensis OX=45351 GN=v1g174288 PE=4 SV=1
A7SUB4	Predicted protein OS=Nematostella vectensis OX=45351 GN=v1g174414 PE=4 SV=1
A7SV93	Predicted protein OS=Nematostella vectensis OX=45351 GN=v1g174745 PE=3 SV=1
A7SVJ4	Predicted protein OS=Nematostella vectensis OX=45351 GN=v1g174800 PE=4 SV=1
A7SVT4	Predicted protein OS=Nematostella vectensis OX=45351 GN=v1g174867 PE=3 SV=1
A7SVT6	Predicted protein OS=Nematostella vectensis OX=45351 GN=v1g174872 PE=3 SV=1
A7SWZ6	Predicted protein OS=Nematostella vectensis OX=45351 GN=v1g175175 PE=3 SV=1
A7SX83	Predicted protein OS=Nematostella vectensis OX=45351 GN=v1g175233 PE=3 SV=1
A7SZA1	Predicted protein OS=Nematostella vectensis OX=45351 GN=v1g175733 PE=3 SV=1
A7SZQ8	Predicted protein OS=Nematostella vectensis OX=45351 GN=v1g175823 PE=4 SV=1
A7SZR7	Predicted protein OS=Nematostella vectensis OX=45351 GN=v1g175837 PE=4 SV=1
A7T0U6	Predicted protein OS=Nematostella vectensis OX=45351 GN=v1g176042 PE=3 SV=1
A7T162	Predicted protein OS=Nematostella vectensis OX=45351 GN=v1g176140 PE=3 SV=1
A7T1E3	Predicted protein OS=Nematostella vectensis OX=45351 GN=v1g176215 PE=4 SV=1
A7T284	Predicted protein OS=Nematostella vectensis OX=45351 GN=v1g176351 PE=4 SV=1
A7T2D5	Predicted protein OS=Nematostella vectensis OX=45351 GN=v1g176370 PE=4 SV=1
A7RFM3	Predicted protein OS=Nematostella vectensis OX=45351 GN=v1g177213 PE=3 SV=1
A7RFS3	Predicted protein OS=Nematostella vectensis OX=45351 GN=v1g177264 PE=4 SV=1
A7RFX6	Predicted protein OS=Nematostella vectensis OX=45351 GN=v1g177334 PE=4 SV=1
A7RG04	Predicted protein OS=Nematostella vectensis OX=45351 GN=v1g177378 PE=4 SV=1
A7RGG4	Predicted protein OS=Nematostella vectensis OX=45351 GN=v1g177567 PE=3 SV=1
A7RGK2	Predicted protein OS=Nematostella vectensis OX=45351 GN=v1g177611 PE=4 SV=1
A7RGP1	Predicted protein OS=Nematostella vectensis OX=45351 GN=v1g177644 PE=3 SV=1
A7RGU9	Predicted protein OS=Nematostella vectensis OX=45351 GN=v1g177729 PE=4 SV=1
A7RH01	Predicted protein OS=Nematostella vectensis OX=45351 GN=v1g177781 PE=4 SV=1
A7RHS7	Predicted protein OS=Nematostella vectensis OX=45351 GN=v1g178049 PE=3 SV=1
A7RHV4	Predicted protein OS=Nematostella vectensis OX=45351 GN=v1g178088 PE=3 SV=1
A7RI30	Predicted protein OS=Nematostella vectensis OX=45351 GN=v1g178184 PE=4 SV=1
A7RIN5	Predicted protein OS=Nematostella vectensis OX=45351 GN=v1g178461 PE=4 SV=1
A7RIW1	Predicted protein OS=Nematostella vectensis OX=45351 GN=v1g178546 PE=4 SV=1
A7RJ18	Predicted protein OS=Nematostella vectensis OX=45351 GN=v1g178601 PE=4 SV=1
A7RJ66	Predicted protein OS=Nematostella vectensis OX=45351 GN=v1g178640 PE=3 SV=1
A7RJ72	Predicted protein OS=Nematostella vectensis OX=45351 GN=v1g178649 PE=3 SV=1
A7RJH6	Predicted protein OS=Nematostella vectensis OX=45351 GN=v1g178746 PE=4 SV=1
A7RJK4	Predicted protein OS=Nematostella vectensis OX=45351 GN=v1g178803 PE=3 SV=1
A7RJZ8	Predicted protein OS=Nematostella vectensis OX=45351 GN=v1g178888 PE=3 SV=1
A7RL61	Predicted protein OS=Nematostella vectensis OX=45351 GN=v1g179224 PE=4 SV=1
A7RLG5	Predicted protein OS=Nematostella vectensis OX=45351 GN=v1g179376 PE=3 SV=1
A7RLH1	Predicted protein OS=Nematostella vectensis OX=45351 GN=v1g179381 PE=4 SV=1
A7RLI7	Predicted protein OS=Nematostella vectensis OX=45351 GN=v1g179399 PE=4 SV=1
A7RLS5	Predicted protein OS=Nematostella vectensis OX=45351 GN=v1g179476 PE=3 SV=1
A7RLW3	Predicted protein OS=Nematostella vectensis OX=45351 GN=v1g179537 PE=3 SV=1
A7RLY6	Predicted protein OS=Nematostella vectensis OX=45351 GN=v1g179566 PE=3 SV=1
A7RM89	Predicted protein OS=Nematostella vectensis OX=45351 GN=v1g179675 PE=4 SV=1
A7RMA1	Predicted protein OS=Nematostella vectensis OX=45351 GN=v1g179696 PE=4 SV=1
A7RMA8	Predicted protein OS=Nematostella vectensis OX=45351 GN=v1g179716 PE=3 SV=1
A7RMC7	Predicted protein OS=Nematostella vectensis OX=45351 GN=v1g179729 PE=4 SV=1
A7RMX8	Predicted protein OS=Nematostella vectensis OX=45351 GN=v1g179973 PE=3 SV=1
A7RPY5	Predicted protein OS=Nematostella vectensis OX=45351 GN=v1g180651 PE=3 SV=1
A7RQV4	Predicted protein OS=Nematostella vectensis OX=45351 GN=v1g180912 PE=4 SV=1
A7RQX5	Predicted protein OS=Nematostella vectensis OX=45351 GN=v1g180943 PE=3 SV=1
A7RQZ2	Predicted protein OS=Nematostella vectensis OX=45351 GN=v1g180953 PE=4 SV=1
A7RRA1	Predicted protein OS=Nematostella vectensis OX=45351 GN=v1g181063 PE=3 SV=1
A7RRL9	Predicted protein OS=Nematostella vectensis OX=45351 GN=v1g181181 PE=3 SV=1
A7RRP2	Predicted protein OS=Nematostella vectensis OX=45351 GN=v1g181204 PE=4 SV=1
A7RRV2	Predicted protein OS=Nematostella vectensis OX=45351 GN=v1g181274 PE=4 SV=1
A7RS48	Predicted protein OS=Nematostella vectensis OX=45351 GN=v1g181382 PE=4 SV=1
A7RSB4	Predicted protein OS=Nematostella vectensis OX=45351 GN=v1g181421 PE=3 SV=1
A7RT59	Predicted protein OS=Nematostella vectensis OX=45351 GN=v1g181605 PE=3 SV=1
A7RT62	Predicted protein OS=Nematostella vectensis OX=45351 GN=v1g181611 PE=4 SV=1
A7RT97	Predicted protein OS=Nematostella vectensis OX=45351 GN=v1g181671 PE=3 SV=1
A7RU20	Predicted protein OS=Nematostella vectensis OX=45351 GN=v1g181969 PE=4 SV=1
A7RUD0	Predicted protein OS=Nematostella vectensis OX=45351 GN=v1g182064 PE=4 SV=1
A7RUW4	Predicted protein OS=Nematostella vectensis OX=45351 GN=v1g182231 PE=4 SV=1
A7RV02	Predicted protein OS=Nematostella vectensis OX=45351 GN=v1g182272 PE=4 SV=1
A7RV85	Predicted protein OS=Nematostella vectensis OX=45351 GN=v1g182353 PE=4 SV=1
A7RVE8	Predicted protein OS=Nematostella vectensis OX=45351 GN=v1g182399 PE=3 SV=1
A7RWP4	Predicted protein OS=Nematostella vectensis OX=45351 GN=v1g182805 PE=4 SV=1
A7RWT1	Predicted protein OS=Nematostella vectensis OX=45351 GN=v1g182833 PE=3 SV=1
A7RWU3	Predicted protein OS=Nematostella vectensis OX=45351 GN=v1g182854 PE=3 SV=1
A7RXX6	Predicted protein OS=Nematostella vectensis OX=45351 GN=v1g183227 PE=3 SV=1
A7RY06	Predicted protein OS=Nematostella vectensis OX=45351 GN=v1g183264 PE=4 SV=1
A7RYW5	Predicted protein OS=Nematostella vectensis OX=45351 GN=v1g183554 PE=4 SV=1
A7RZ09	Predicted protein OS=Nematostella vectensis OX=45351 GN=v1g183595 PE=4 SV=1
A7RZB8	Predicted protein OS=Nematostella vectensis OX=45351 GN=v1g183698 PE=3 SV=1
A7RZC0	Predicted protein OS=Nematostella vectensis OX=45351 GN=v1g183701 PE=3 SV=1
A7S0B9	Predicted protein OS=Nematostella vectensis OX=45351 GN=v1g184095 PE=3 SV=1
A7S0C0	Predicted protein OS=Nematostella vectensis OX=45351 GN=v1g184098 PE=3 SV=1
A7S0E0	Predicted protein OS=Nematostella vectensis OX=45351 GN=v1g184113 PE=3 SV=1
A7S0P5	Predicted protein OS=Nematostella vectensis OX=45351 GN=v1g184228 PE=4 SV=1
A7S138	Predicted protein OS=Nematostella vectensis OX=45351 GN=v1g184356 PE=4 SV=1
A7S1E6	Predicted protein OS=Nematostella vectensis OX=45351 GN=v1g184492 PE=4 SV=1
A7S1I1	Predicted protein OS=Nematostella vectensis OX=45351 GN=v1g184535 PE=3 SV=1
A7S1X1	Predicted protein OS=Nematostella vectensis OX=45351 GN=v1g184645 PE=3 SV=1
A7S260	Predicted protein OS=Nematostella vectensis OX=45351 GN=v1g184716 PE=4 SV=1
A7S2B4	Predicted protein OS=Nematostella vectensis OX=45351 GN=v1g184779 PE=3 SV=1
A7S2H8	Predicted protein OS=Nematostella vectensis OX=45351 GN=v1g184858 PE=4 SV=1
A7S2J6	Predicted protein OS=Nematostella vectensis OX=45351 GN=v1g184895 PE=4 SV=1
A7S303	Predicted protein OS=Nematostella vectensis OX=45351 GN=v1g185023 PE=4 SV=1
A7S335	Predicted protein OS=Nematostella vectensis OX=45351 GN=v1g185061 PE=4 SV=1
A7S382	Predicted protein OS=Nematostella vectensis OX=45351 GN=v1g185114 PE=3 SV=1
A7S3C7	Predicted protein OS=Nematostella vectensis OX=45351 GN=v1g185184 PE=4 SV=1
A7S4P4	Predicted protein OS=Nematostella vectensis OX=45351 GN=v1g185623 PE=3 SV=1
A7S4Z3	Predicted protein OS=Nematostella vectensis OX=45351 GN=v1g185723 PE=3 SV=1
A7S514	Predicted protein OS=Nematostella vectensis OX=45351 GN=v1g185753 PE=3 SV=1
A7S5I7	Predicted protein OS=Nematostella vectensis OX=45351 GN=v1g185913 PE=3 SV=1
A7S5R7	Predicted protein OS=Nematostella vectensis OX=45351 GN=v1g185991 PE=3 SV=1
A7S6D8	Predicted protein OS=Nematostella vectensis OX=45351 GN=v1g186249 PE=3 SV=1
A7S6J5	Predicted protein OS=Nematostella vectensis OX=45351 GN=v1g186301 PE=3 SV=1
A7S6K2	Predicted protein OS=Nematostella vectensis OX=45351 GN=v1g186309 PE=4 SV=1
A7S7S1	Predicted protein OS=Nematostella vectensis OX=45351 GN=v1g186693 PE=3 SV=1
A7S7U9	Predicted protein OS=Nematostella vectensis OX=45351 GN=v1g186732 PE=4 SV=1
A7S7W8	Predicted protein OS=Nematostella vectensis OX=45351 GN=v1g186750 PE=4 SV=1
A7S837	Predicted protein OS=Nematostella vectensis OX=45351 GN=v1g186829 PE=3 SV=1
A7S8G1	Predicted protein OS=Nematostella vectensis OX=45351 GN=v1g186925 PE=3 SV=1
A7S8G2	Predicted protein OS=Nematostella vectensis OX=45351 GN=v1g186929 PE=3 SV=1
A7SAS1	Predicted protein OS=Nematostella vectensis OX=45351 GN=v1g187679 PE=4 SV=1
A7SB93	Predicted protein OS=Nematostella vectensis OX=45351 GN=v1g187791 PE=3 SV=1
A7SBG2	Predicted protein OS=Nematostella vectensis OX=45351 GN=v1g187863 PE=3 SV=1
A7SBS4	Predicted protein OS=Nematostella vectensis OX=45351 GN=v1g187943 PE=3 SV=1
A7SC06	Predicted protein OS=Nematostella vectensis OX=45351 GN=v1g188037 PE=3 SV=1
A7SC12	Predicted protein OS=Nematostella vectensis OX=45351 GN=v1g188039 PE=4 SV=1
A7SC61	Predicted protein OS=Nematostella vectensis OX=45351 GN=v1g188073 PE=4 SV=1
A7SC77	Predicted protein OS=Nematostella vectensis OX=45351 GN=v1g188090 PE=4 SV=1
A7SCN8	Predicted protein OS=Nematostella vectensis OX=45351 GN=v1g188243 PE=3 SV=1
A7SD22	Predicted protein OS=Nematostella vectensis OX=45351 GN=v1g188356 PE=3 SV=1
A7SD62	Predicted protein OS=Nematostella vectensis OX=45351 GN=v1g188407 PE=3 SV=1
A7SDH7	Predicted protein OS=Nematostella vectensis OX=45351 GN=v1g188544 PE=3 SV=1
A7SDJ7	Predicted protein OS=Nematostella vectensis OX=45351 GN=v1g188563 PE=3 SV=1
A7SDQ2	Predicted protein OS=Nematostella vectensis OX=45351 GN=v1g188590 PE=4 SV=1
A7SED5	Predicted protein OS=Nematostella vectensis OX=45351 GN=v1g188859 PE=4 SV=1
A7SEM3	Predicted protein OS=Nematostella vectensis OX=45351 GN=v1g188927 PE=3 SV=1
A7SEN0	Predicted protein OS=Nematostella vectensis OX=45351 GN=v1g188937 PE=3 SV=1
A7SET4	Predicted protein OS=Nematostella vectensis OX=45351 GN=v1g189007 PE=3 SV=1
A7SF14	Predicted protein OS=Nematostella vectensis OX=45351 GN=v1g189079 PE=3 SV=1
A7SF35	Predicted protein OS=Nematostella vectensis OX=45351 GN=v1g189121 PE=4 SV=1
A7SF39	Predicted protein OS=Nematostella vectensis OX=45351 GN=v1g189124 PE=4 SV=1
A7SF43	Predicted protein OS=Nematostella vectensis OX=45351 GN=v1g189130 PE=3 SV=1
A7SG65	Predicted protein OS=Nematostella vectensis OX=45351 GN=v1g189485 PE=3 SV=1
A7SH35	Predicted protein OS=Nematostella vectensis OX=45351 GN=v1g189804 PE=3 SV=1
A7SHI2	Predicted protein OS=Nematostella vectensis OX=45351 GN=v1g189928 PE=3 SV=1
A7SHU3	Predicted protein OS=Nematostella vectensis OX=45351 GN=v1g189983 PE=4 SV=1
A7SHX1	Predicted protein OS=Nematostella vectensis OX=45351 GN=v1g190019 PE=3 SV=1
A7SIT3	Predicted protein OS=Nematostella vectensis OX=45351 GN=v1g190239 PE=4 SV=1
A7SJ12	Predicted protein OS=Nematostella vectensis OX=45351 GN=v1g190290 PE=4 SV=1
A7SJC7	Predicted protein OS=Nematostella vectensis OX=45351 GN=v1g190388 PE=4 SV=1
A7SJW4	Predicted protein OS=Nematostella vectensis OX=45351 GN=v1g190623 PE=3 SV=1
A7SJZ7	Predicted protein OS=Nematostella vectensis OX=45351 GN=v1g190658 PE=4 SV=1
A7SK19	Predicted protein OS=Nematostella vectensis OX=45351 GN=v1g190669 PE=3 SV=1
A7SKE6	Predicted protein OS=Nematostella vectensis OX=45351 GN=v1g190767 PE=4 SV=1
A7SKH6	Predicted protein OS=Nematostella vectensis OX=45351 GN=v1g190793 PE=3 SV=1
A7SKT2	Predicted protein OS=Nematostella vectensis OX=45351 GN=v1g190891 PE=4 SV=1
A7SMH0	Predicted protein OS=Nematostella vectensis OX=45351 GN=v1g191334 PE=3 SV=1
A7SMW8	Predicted protein OS=Nematostella vectensis OX=45351 GN=v1g191466 PE=4 SV=1
A7SN59	Predicted protein OS=Nematostella vectensis OX=45351 GN=v1g191580 PE=3 SV=1
A7SNR0	Predicted protein OS=Nematostella vectensis OX=45351 GN=v1g191780 PE=4 SV=1
A7SNX0	Predicted protein OS=Nematostella vectensis OX=45351 GN=v1g191860 PE=3 SV=1
A7SPJ4	Predicted protein OS=Nematostella vectensis OX=45351 GN=v1g192075 PE=3 SV=1
A7SQ90	Predicted protein OS=Nematostella vectensis OX=45351 GN=v1g192342 PE=4 SV=1
A7SQP7	Predicted protein OS=Nematostella vectensis OX=45351 GN=v1g192469 PE=4 SV=1
A7SQQ2	Predicted protein OS=Nematostella vectensis OX=45351 GN=v1g192479 PE=4 SV=1
A7SR82	Predicted protein OS=Nematostella vectensis OX=45351 GN=v1g192627 PE=4 SV=1
A7SR87	Predicted protein OS=Nematostella vectensis OX=45351 GN=v1g192646 PE=4 SV=1
A7SRK9	Predicted protein OS=Nematostella vectensis OX=45351 GN=v1g192750 PE=3 SV=1
A7SSB1	Predicted protein OS=Nematostella vectensis OX=45351 GN=v1g192985 PE=4 SV=1
A7ST02	Predicted protein OS=Nematostella vectensis OX=45351 GN=v1g193205 PE=4 SV=1
A7ST09	Predicted protein OS=Nematostella vectensis OX=45351 GN=v1g193215 PE=3 SV=1
A7STK4	Predicted protein OS=Nematostella vectensis OX=45351 GN=v1g193385 PE=4 SV=1
A7SUE4	Predicted protein OS=Nematostella vectensis OX=45351 GN=v1g193638 PE=4 SV=1
A7SUJ1	Predicted protein OS=Nematostella vectensis OX=45351 GN=v1g193684 PE=3 SV=1
A7SUU3	Predicted protein OS=Nematostella vectensis OX=45351 GN=v1g193817 PE=3 SV=1
A7SV88	Predicted protein OS=Nematostella vectensis OX=45351 GN=v1g193946 PE=3 SV=1
A7SWS9	Predicted protein OS=Nematostella vectensis OX=45351 GN=v1g194326 PE=3 SV=1
A7SWU2	Predicted protein OS=Nematostella vectensis OX=45351 GN=v1g194333 PE=4 SV=1
A7SXC0	Predicted protein OS=Nematostella vectensis OX=45351 GN=v1g194470 PE=3 SV=1
A7SXL5	Predicted protein OS=Nematostella vectensis OX=45351 GN=v1g194582 PE=3 SV=1
A7SYP4	Predicted protein OS=Nematostella vectensis OX=45351 GN=v1g194841 PE=3 SV=1
A7SZ09	Predicted protein OS=Nematostella vectensis OX=45351 GN=v1g194889 PE=3 SV=1
A7T0T9	Predicted protein OS=Nematostella vectensis OX=45351 GN=v1g195236 PE=4 SV=1
A7T144	Predicted protein OS=Nematostella vectensis OX=45351 GN=v1g195315 PE=3 SV=1
A7T2D4	Predicted protein OS=Nematostella vectensis OX=45351 GN=v1g195566 PE=3 SV=1
A7T5A3	Predicted protein OS=Nematostella vectensis OX=45351 GN=v1g195800 PE=4 SV=1
A7REQ6	Predicted protein OS=Nematostella vectensis OX=45351 GN=v1g196099 PE=3 SV=1
A7RF41	Predicted protein OS=Nematostella vectensis OX=45351 GN=v1g196263 PE=4 SV=1
A7RF42	Predicted protein OS=Nematostella vectensis OX=45351 GN=v1g196264 PE=4 SV=1
A7RFB4	Predicted protein OS=Nematostella vectensis OX=45351 GN=v1g196354 PE=3 SV=1
A7RFD3	Predicted protein OS=Nematostella vectensis OX=45351 GN=v1g196376 PE=4 SV=1
A7RGA2	Predicted protein OS=Nematostella vectensis OX=45351 GN=v1g196762 PE=4 SV=1
A7RGC8	Predicted protein OS=Nematostella vectensis OX=45351 GN=v1g196778 PE=4 SV=1
A7RGH4	Predicted protein OS=Nematostella vectensis OX=45351 GN=v1g196829 PE=3 SV=1
A7RGY6	Predicted protein OS=Nematostella vectensis OX=45351 GN=v1g196990 PE=4 SV=1
A7RGZ5	Predicted protein OS=Nematostella vectensis OX=45351 GN=v1g197000 PE=3 SV=1
A7RHH9	Predicted protein OS=Nematostella vectensis OX=45351 GN=v1g197208 PE=3 SV=1
A7RHJ0	Predicted protein OS=Nematostella vectensis OX=45351 GN=v1g197216 PE=4 SV=1
A7RHS0	Predicted protein OS=Nematostella vectensis OX=45351 GN=v1g197301 PE=4 SV=1
A7RI05	Predicted protein OS=Nematostella vectensis OX=45351 GN=v1g197410 PE=4 SV=1
A7RI76	Predicted protein OS=Nematostella vectensis OX=45351 GN=v1g197490 PE=4 SV=1
A7RI87	Predicted protein OS=Nematostella vectensis OX=45351 GN=v1g197501 PE=4 SV=1
A7RI90	Predicted protein OS=Nematostella vectensis OX=45351 GN=v1g197507 PE=4 SV=1
A7RIH5	Predicted protein OS=Nematostella vectensis OX=45351 GN=v1g197607 PE=3 SV=1
A7RIT3	Predicted protein OS=Nematostella vectensis OX=45351 GN=v1g197744 PE=3 SV=1
A7RJB4	Predicted protein OS=Nematostella vectensis OX=45351 GN=v1g197953 PE=4 SV=1
A7RJM2	Predicted protein OS=Nematostella vectensis OX=45351 GN=v1g198083 PE=3 SV=1
A7RJY0	Predicted protein OS=Nematostella vectensis OX=45351 GN=v1g198217 PE=4 SV=1
A7RJY2	Predicted protein OS=Nematostella vectensis OX=45351 GN=v1g198219 PE=4 SV=1
A7RK47	Predicted protein OS=Nematostella vectensis OX=45351 GN=v1g198281 PE=4 SV=1
A7RK73	Predicted protein OS=Nematostella vectensis OX=45351 GN=v1g198315 PE=3 SV=1
A7RKN2	Predicted protein OS=Nematostella vectensis OX=45351 GN=v1g198494 PE=4 SV=1
A7RL58	Predicted protein OS=Nematostella vectensis OX=45351 GN=v1g198703 PE=4 SV=1
A7RLD8	Predicted protein OS=Nematostella vectensis OX=45351 GN=v1g198805 PE=4 SV=1
A7RLF8	Predicted protein OS=Nematostella vectensis OX=45351 GN=v1g198827 PE=4 SV=1
A7RLN6	Predicted protein OS=Nematostella vectensis OX=45351 GN=v1g198917 PE=3 SV=1
A7RLP1	Predicted protein OS=Nematostella vectensis OX=45351 GN=v1g198924 PE=4 SV=1
A7RMB6	Predicted protein OS=Nematostella vectensis OX=45351 GN=v1g199225 PE=4 SV=1
A7RMC3	Predicted protein OS=Nematostella vectensis OX=45351 GN=v1g199235 PE=4 SV=1
A7RMI9	Predicted protein OS=Nematostella vectensis OX=45351 GN=v1g199300 PE=4 SV=1
A7RMJ1	Predicted protein OS=Nematostella vectensis OX=45351 GN=v1g199302 PE=4 SV=1
A7RMR4	Predicted protein OS=Nematostella vectensis OX=45351 GN=v1g199401 PE=3 SV=1
A7RMT5	Predicted protein OS=Nematostella vectensis OX=45351 GN=v1g199428 PE=4 SV=1
A7RMU0	Predicted protein OS=Nematostella vectensis OX=45351 GN=v1g199437 PE=4 SV=1
A7RMX1	Predicted protein OS=Nematostella vectensis OX=45351 GN=v1g199483 PE=4 SV=1
A7RN19	Predicted protein OS=Nematostella vectensis OX=45351 GN=v1g199545 PE=3 SV=1
A7RN39	Predicted protein OS=Nematostella vectensis OX=45351 GN=v1g199564 PE=4 SV=1
A7RNH2	Predicted protein OS=Nematostella vectensis OX=45351 GN=v1g199711 PE=4 SV=1
A7RNH8	Predicted protein OS=Nematostella vectensis OX=45351 GN=v1g199717 PE=3 SV=1
A7RNW5	Predicted protein OS=Nematostella vectensis OX=45351 GN=v1g199885 PE=4 SV=1
A7RP02	Predicted protein OS=Nematostella vectensis OX=45351 GN=v1g199927 PE=4 SV=1
A7RP35	Predicted protein OS=Nematostella vectensis OX=45351 GN=v1g199963 PE=4 SV=1
A7RP78	Predicted protein OS=Nematostella vectensis OX=45351 GN=v1g200013 PE=3 SV=1
A7RP96	Predicted protein OS=Nematostella vectensis OX=45351 GN=v1g200034 PE=4 SV=1
A7RPE4	Predicted protein OS=Nematostella vectensis OX=45351 GN=v1g200103 PE=4 SV=1
A7RPE6	Predicted protein OS=Nematostella vectensis OX=45351 GN=v1g200105 PE=4 SV=1
A7RPF8	Predicted protein OS=Nematostella vectensis OX=45351 GN=v1g200128 PE=4 SV=1
A7RPI9	Predicted protein OS=Nematostella vectensis OX=45351 GN=v1g200173 PE=4 SV=1
A7RPM0	Predicted protein OS=Nematostella vectensis OX=45351 GN=v1g200212 PE=4 SV=1
A7RPQ5	Predicted protein OS=Nematostella vectensis OX=45351 GN=v1g200262 PE=4 SV=1
A7RPQ8	Predicted protein OS=Nematostella vectensis OX=45351 GN=v1g200267 PE=4 SV=1
A7RPS6	Predicted protein OS=Nematostella vectensis OX=45351 GN=v1g200285 PE=3 SV=1
A7RQ95	Predicted protein OS=Nematostella vectensis OX=45351 GN=v1g200495 PE=4 SV=1
A7RQC1	Predicted protein OS=Nematostella vectensis OX=45351 GN=v1g200530 PE=3 SV=1
A7RQP3	Predicted protein OS=Nematostella vectensis OX=45351 GN=v1g200670 PE=4 SV=1
A7RR23	Predicted protein OS=Nematostella vectensis OX=45351 GN=v1g200840 PE=4 SV=1
A7RRJ4	Predicted protein OS=Nematostella vectensis OX=45351 GN=v1g201060 PE=4 SV=1
A7RSD4	Predicted protein OS=Nematostella vectensis OX=45351 GN=v1g201408 PE=4 SV=1
A7RST0	Predicted protein OS=Nematostella vectensis OX=45351 GN=v1g201589 PE=3 SV=1
A7RT04	Predicted protein OS=Nematostella vectensis OX=45351 GN=v1g201700 PE=4 SV=1
A7RTG5	Predicted protein OS=Nematostella vectensis OX=45351 GN=v1g201895 PE=4 SV=1
A7RTK9	Predicted protein OS=Nematostella vectensis OX=45351 GN=v1g201959 PE=4 SV=1
A7RTT9	Predicted protein OS=Nematostella vectensis OX=45351 GN=v1g202054 PE=4 SV=1
A7RTU3	Predicted protein OS=Nematostella vectensis OX=45351 GN=v1g202059 PE=4 SV=1
A7RU67	Predicted protein OS=Nematostella vectensis OX=45351 GN=v1g202227 PE=4 SV=1
A7RUC6	Predicted protein OS=Nematostella vectensis OX=45351 GN=v1g202288 PE=4 SV=1
A7RUT8	Predicted protein OS=Nematostella vectensis OX=45351 GN=v1g202473 PE=4 SV=1
A7RV52	Predicted protein OS=Nematostella vectensis OX=45351 GN=v1g202596 PE=4 SV=1
A7RVE1	Predicted protein OS=Nematostella vectensis OX=45351 GN=v1g202708 PE=4 SV=1
A7RVG4	Predicted protein OS=Nematostella vectensis OX=45351 GN=v1g202733 PE=4 SV=1
A7RVI6	Predicted protein OS=Nematostella vectensis OX=45351 GN=v1g202761 PE=4 SV=1
A7RVQ6	Predicted protein OS=Nematostella vectensis OX=45351 GN=v1g202841 PE=4 SV=1
A7RVY9	Predicted protein OS=Nematostella vectensis OX=45351 GN=v1g202950 PE=4 SV=1
A7RW99	Predicted protein OS=Nematostella vectensis OX=45351 GN=v1g203088 PE=3 SV=1
A7RWF4	Predicted protein OS=Nematostella vectensis OX=45351 GN=v1g203154 PE=4 SV=1
A7RWN6	Predicted protein OS=Nematostella vectensis OX=45351 GN=v1g203270 PE=3 SV=1
A7RWP0	Predicted protein OS=Nematostella vectensis OX=45351 GN=v1g203274 PE=3 SV=1
A7RWQ5	Predicted protein OS=Nematostella vectensis OX=45351 GN=v1g203293 PE=4 SV=1
A7RWQ9	Predicted protein OS=Nematostella vectensis OX=45351 GN=v1g203296 PE=4 SV=1
A7RX71	Predicted protein OS=Nematostella vectensis OX=45351 GN=v1g203479 PE=4 SV=1
A7RXH8	Predicted protein OS=Nematostella vectensis OX=45351 GN=v1g203613 PE=4 SV=1
A7RXK8	Predicted protein OS=Nematostella vectensis OX=45351 GN=v1g203643 PE=4 SV=1
A7RXL2	Predicted protein OS=Nematostella vectensis OX=45351 GN=v1g203646 PE=3 SV=1
A7RXM1	Predicted protein OS=Nematostella vectensis OX=45351 GN=v1g203655 PE=4 SV=1
A7RY02	Predicted protein OS=Nematostella vectensis OX=45351 GN=v1g203816 PE=4 SV=1
A7RY13	Predicted protein OS=Nematostella vectensis OX=45351 GN=v1g203827 PE=3 SV=1
A7RYR9	Predicted protein OS=Nematostella vectensis OX=45351 GN=v1g204120 PE=3 SV=1
A7RYT0	Predicted protein OS=Nematostella vectensis OX=45351 GN=v1g204136 PE=3 SV=1
A7RYW2	Predicted protein OS=Nematostella vectensis OX=45351 GN=v1g204186 PE=4 SV=1
A7RYZ5	Predicted protein OS=Nematostella vectensis OX=45351 GN=v1g204234 PE=3 SV=1
A7RZ36	Predicted protein OS=Nematostella vectensis OX=45351 GN=v1g204287 PE=4 SV=1
A7RZU3	Predicted protein OS=Nematostella vectensis OX=45351 GN=v1g204602 PE=4 SV=1
A7RZU7	Predicted protein OS=Nematostella vectensis OX=45351 GN=v1g204606 PE=4 SV=1
A7S0A0	Predicted protein OS=Nematostella vectensis OX=45351 GN=v1g204809 PE=4 SV=1
A7S0C8	Predicted protein OS=Nematostella vectensis OX=45351 GN=v1g204835 PE=4 SV=1
A7S0I0	Predicted protein OS=Nematostella vectensis OX=45351 GN=v1g204900 PE=3 SV=1
A7S0K3	Predicted protein OS=Nematostella vectensis OX=45351 GN=v1g204928 PE=3 SV=1
A7S177	Predicted protein OS=Nematostella vectensis OX=45351 GN=v1g205229 PE=4 SV=1
A7S1E1	Predicted protein OS=Nematostella vectensis OX=45351 GN=v1g205307 PE=4 SV=1
A7S1H5	Predicted protein OS=Nematostella vectensis OX=45351 GN=v1g205348 PE=3 SV=1
A7S1J9	Predicted protein OS=Nematostella vectensis OX=45351 GN=v1g205377 PE=4 SV=1
A7S1Y8	Predicted protein OS=Nematostella vectensis OX=45351 GN=v1g205537 PE=4 SV=1
A7S2A8	Predicted protein OS=Nematostella vectensis OX=45351 GN=v1g205676 PE=4 SV=1
A7S2G0	Predicted protein OS=Nematostella vectensis OX=45351 GN=v1g205757 PE=4 SV=1
A7S2H3	Predicted protein OS=Nematostella vectensis OX=45351 GN=v1g205772 PE=4 SV=1
A7S2W7	Predicted protein OS=Nematostella vectensis OX=45351 GN=v1g205949 PE=4 SV=1
A7S3Q5	Predicted protein OS=Nematostella vectensis OX=45351 GN=v1g206329 PE=3 SV=1
A7S4F2	Predicted protein OS=Nematostella vectensis OX=45351 GN=v1g206654 PE=3 SV=1
A7S4X0	Predicted protein OS=Nematostella vectensis OX=45351 GN=v1g206855 PE=3 SV=1
A7S576	Predicted protein OS=Nematostella vectensis OX=45351 GN=v1g206995 PE=4 SV=1
A7S577	Predicted protein OS=Nematostella vectensis OX=45351 GN=v1g206996 PE=3 SV=1
A7S584	Predicted protein OS=Nematostella vectensis OX=45351 GN=v1g207005 PE=4 SV=1
A7S5H5	Predicted protein OS=Nematostella vectensis OX=45351 GN=v1g207110 PE=3 SV=1
A7S5H6	Predicted protein OS=Nematostella vectensis OX=45351 GN=v1g207112 PE=4 SV=1
A7S5N4	Predicted protein OS=Nematostella vectensis OX=45351 GN=v1g207188 PE=4 SV=1
A7S5P0	Predicted protein OS=Nematostella vectensis OX=45351 GN=v1g207195 PE=4 SV=1
A7S5P7	Predicted protein OS=Nematostella vectensis OX=45351 GN=v1g207204 PE=4 SV=1
A7S5V6	Predicted protein OS=Nematostella vectensis OX=45351 GN=v1g207272 PE=3 SV=1
A7S605	Predicted protein OS=Nematostella vectensis OX=45351 GN=v1g207332 PE=4 SV=1
A7S625	Predicted protein OS=Nematostella vectensis OX=45351 GN=v1g207364 PE=4 SV=1
A7S643	Predicted protein OS=Nematostella vectensis OX=45351 GN=v1g207386 PE=4 SV=1
A7S660	Predicted protein OS=Nematostella vectensis OX=45351 GN=v1g207412 PE=4 SV=1
A7S661	Predicted protein OS=Nematostella vectensis OX=45351 GN=v1g207413 PE=4 SV=1
A7S663	Predicted protein OS=Nematostella vectensis OX=45351 GN=v1g207415 PE=4 SV=1
A7S664	Predicted protein OS=Nematostella vectensis OX=45351 GN=v1g207416 PE=4 SV=1
A7S666	Predicted protein OS=Nematostella vectensis OX=45351 GN=v1g207418 PE=3 SV=1
A7S7H1	Predicted protein OS=Nematostella vectensis OX=45351 GN=v1g207979 PE=4 SV=1
A7S7J3	Predicted protein OS=Nematostella vectensis OX=45351 GN=v1g208016 PE=4 SV=1
A7S7Z7	Predicted protein OS=Nematostella vectensis OX=45351 GN=v1g208190 PE=4 SV=1
A7S803	Predicted protein OS=Nematostella vectensis OX=45351 GN=v1g208197 PE=3 SV=1
A7S854	Predicted protein OS=Nematostella vectensis OX=45351 GN=v1g208267 PE=4 SV=1
A7S8B3	Predicted protein OS=Nematostella vectensis OX=45351 GN=v1g208345 PE=4 SV=1
A7S8D1	Predicted protein OS=Nematostella vectensis OX=45351 GN=v1g208361 PE=3 SV=1
A7S8I0	Predicted protein OS=Nematostella vectensis OX=45351 GN=v1g208419 PE=4 SV=1
A7S8Q7	Predicted protein OS=Nematostella vectensis OX=45351 GN=v1g208515 PE=4 SV=1
A7S8U7	Predicted protein OS=Nematostella vectensis OX=45351 GN=v1g208563 PE=4 SV=1
A7S906	Predicted protein OS=Nematostella vectensis OX=45351 GN=v1g208634 PE=4 SV=1
A7S907	Predicted protein OS=Nematostella vectensis OX=45351 GN=v1g208635 PE=4 SV=1
A7S941	Predicted protein OS=Nematostella vectensis OX=45351 GN=v1g208678 PE=3 SV=1
A7S971	Predicted protein OS=Nematostella vectensis OX=45351 GN=v1g208719 PE=4 SV=1
A7S9I1	Predicted protein OS=Nematostella vectensis OX=45351 GN=v1g208843 PE=4 SV=1
A7S9M2	Predicted protein OS=Nematostella vectensis OX=45351 GN=v1g208897 PE=3 SV=1
A7S9S9	Predicted protein OS=Nematostella vectensis OX=45351 GN=v1g208975 PE=4 SV=1
A7S9T1	Predicted protein OS=Nematostella vectensis OX=45351 GN=v1g208977 PE=4 SV=1
A7SA41	Predicted protein OS=Nematostella vectensis OX=45351 GN=v1g209103 PE=4 SV=1
A7SAG4	Predicted protein OS=Nematostella vectensis OX=45351 GN=v1g209258 PE=3 SV=1
A7SAH7	Predicted protein OS=Nematostella vectensis OX=45351 GN=v1g209267 PE=4 SV=1
A7SB80	Predicted protein OS=Nematostella vectensis OX=45351 GN=v1g209600 PE=3 SV=1
A7SBC1	Predicted protein OS=Nematostella vectensis OX=45351 GN=v1g209643 PE=3 SV=1
A7SBE5	Predicted protein OS=Nematostella vectensis OX=45351 GN=v1g209669 PE=4 SV=1
A7SBH1	Predicted protein OS=Nematostella vectensis OX=45351 GN=v1g209704 PE=3 SV=1
A7SBN1	Predicted protein OS=Nematostella vectensis OX=45351 GN=v1g209768 PE=4 SV=1
A7SC28	Predicted protein OS=Nematostella vectensis OX=45351 GN=v1g209974 PE=4 SV=1
A7SC63	Predicted protein OS=Nematostella vectensis OX=45351 GN=v1g210012 PE=3 SV=1
A7SCA4	Predicted protein OS=Nematostella vectensis OX=45351 GN=v1g210064 PE=3 SV=1
A7SCW0	Predicted protein OS=Nematostella vectensis OX=45351 GN=v1g210296 PE=4 SV=1
A7SD97	Predicted protein OS=Nematostella vectensis OX=45351 GN=v1g210488 PE=4 SV=1
A7SDC2	Predicted protein OS=Nematostella vectensis OX=45351 GN=v1g210524 PE=4 SV=1
A7SDM6	Predicted protein OS=Nematostella vectensis OX=45351 GN=v1g210662 PE=4 SV=1
A7SDS6	Predicted protein OS=Nematostella vectensis OX=45351 GN=v1g210710 PE=3 SV=1
A7SDT8	Predicted protein OS=Nematostella vectensis OX=45351 GN=v1g210724 PE=4 SV=1
A7SDU4	Predicted protein OS=Nematostella vectensis OX=45351 GN=v1g210732 PE=4 SV=1
A7SE62	Predicted protein OS=Nematostella vectensis OX=45351 GN=v1g210881 PE=3 SV=1
A7SEA7	Predicted protein OS=Nematostella vectensis OX=45351 GN=v1g210933 PE=3 SV=1
A7SEB7	Predicted protein OS=Nematostella vectensis OX=45351 GN=v1g210948 PE=4 SV=1
A7SF37	Predicted protein OS=Nematostella vectensis OX=45351 GN=v1g211304 PE=4 SV=1
A7SF38	Predicted protein OS=Nematostella vectensis OX=45351 GN=v1g211305 PE=4 SV=1
A7SF44	Predicted protein OS=Nematostella vectensis OX=45351 GN=v1g211309 PE=3 SV=1
A7SF45	Predicted protein OS=Nematostella vectensis OX=45351 GN=v1g211310 PE=3 SV=1
A7SFD3	Predicted protein OS=Nematostella vectensis OX=45351 GN=v1g211421 PE=4 SV=1
A7SFG4	Predicted protein OS=Nematostella vectensis OX=45351 GN=v1g211464 PE=4 SV=1
A7SFJ6	Predicted protein OS=Nematostella vectensis OX=45351 GN=v1g211503 PE=4 SV=1
A7SFR8	Predicted protein OS=Nematostella vectensis OX=45351 GN=v1g211581 PE=4 SV=1
A7SG03	Predicted protein OS=Nematostella vectensis OX=45351 GN=v1g211696 PE=4 SV=1
A7SG47	Predicted protein OS=Nematostella vectensis OX=45351 GN=v1g211757 PE=4 SV=1
A7SGB4	Predicted protein OS=Nematostella vectensis OX=45351 GN=v1g211848 PE=3 SV=1
A7SGH7	Predicted protein OS=Nematostella vectensis OX=45351 GN=v1g211930 PE=3 SV=1
A7SGL4	Predicted protein OS=Nematostella vectensis OX=45351 GN=v1g211989 PE=4 SV=1
A7SGL5	Predicted protein OS=Nematostella vectensis OX=45351 GN=v1g211990 PE=4 SV=1
A7SH51	Predicted protein OS=Nematostella vectensis OX=45351 GN=v1g212210 PE=4 SV=1
A7SHB9	Predicted protein OS=Nematostella vectensis OX=45351 GN=v1g212291 PE=4 SV=1
A7SHE7	Predicted protein OS=Nematostella vectensis OX=45351 GN=v1g212323 PE=4 SV=1
A7SHJ8	Predicted protein OS=Nematostella vectensis OX=45351 GN=v1g212385 PE=4 SV=1
A7SI69	Predicted protein OS=Nematostella vectensis OX=45351 GN=v1g212656 PE=4 SV=1
A7SI70	Predicted protein OS=Nematostella vectensis OX=45351 GN=v1g212657 PE=4 SV=1
A7SIV2	Predicted protein OS=Nematostella vectensis OX=45351 GN=v1g212950 PE=4 SV=1
A7SJ03	Predicted protein OS=Nematostella vectensis OX=45351 GN=v1g213018 PE=4 SV=1
A7SJ27	Predicted protein OS=Nematostella vectensis OX=45351 GN=v1g213049 PE=4 SV=1
A7SJ96	Predicted protein OS=Nematostella vectensis OX=45351 GN=v1g213132 PE=4 SV=1
A7SJC5	Predicted protein OS=Nematostella vectensis OX=45351 GN=v1g213159 PE=4 SV=1
A7SJK6	Predicted protein OS=Nematostella vectensis OX=45351 GN=v1g213250 PE=3 SV=1
A7SJS0	Predicted protein OS=Nematostella vectensis OX=45351 GN=v1g213342 PE=4 SV=1
A7SJS2	Predicted protein OS=Nematostella vectensis OX=45351 GN=v1g213347 PE=3 SV=1
A7SK37	Predicted protein OS=Nematostella vectensis OX=45351 GN=v1g213493 PE=4 SV=1
A7SKZ9	Predicted protein OS=Nematostella vectensis OX=45351 GN=v1g213913 PE=3 SV=1
A7SL33	Predicted protein OS=Nematostella vectensis OX=45351 GN=v1g213955 PE=4 SV=1
A7SLK6	Predicted protein OS=Nematostella vectensis OX=45351 GN=v1g214160 PE=4 SV=1
A7SLP0	Predicted protein OS=Nematostella vectensis OX=45351 GN=v1g214210 PE=4 SV=1
A7SLR4	Predicted protein OS=Nematostella vectensis OX=45351 GN=v1g214244 PE=4 SV=1
A7SLW0	Predicted protein OS=Nematostella vectensis OX=45351 GN=v1g214299 PE=4 SV=1
A7SM14	Predicted protein OS=Nematostella vectensis OX=45351 GN=v1g214361 PE=4 SV=1
A7SMA6	Predicted protein OS=Nematostella vectensis OX=45351 GN=v1g214461 PE=4 SV=1
A7SMH8	Predicted protein OS=Nematostella vectensis OX=45351 GN=v1g214543 PE=4 SV=1
A7SMZ4	Predicted protein OS=Nematostella vectensis OX=45351 GN=v1g214753 PE=3 SV=1
A7SN02	Predicted protein OS=Nematostella vectensis OX=45351 GN=v1g214761 PE=4 SV=1
A7SN04	Predicted protein OS=Nematostella vectensis OX=45351 GN=v1g214763 PE=4 SV=1
A7SN30	Predicted protein OS=Nematostella vectensis OX=45351 GN=v1g214798 PE=3 SV=1
A7SNM9	Predicted protein OS=Nematostella vectensis OX=45351 GN=v1g215021 PE=4 SV=1
A7SNU7	Predicted protein OS=Nematostella vectensis OX=45351 GN=v1g215101 PE=4 SV=1
A7SPV3	Predicted protein OS=Nematostella vectensis OX=45351 GN=v1g215590 PE=4 SV=1
A7SPV6	Predicted protein OS=Nematostella vectensis OX=45351 GN=v1g215592 PE=3 SV=1
A7SPV7	Predicted protein OS=Nematostella vectensis OX=45351 GN=v1g215593 PE=3 SV=1
A7SQ26	Predicted protein OS=Nematostella vectensis OX=45351 GN=v1g215658 PE=4 SV=1
A7SQ60	Predicted protein OS=Nematostella vectensis OX=45351 GN=v1g215693 PE=3 SV=1
A7SQC8	Predicted protein OS=Nematostella vectensis OX=45351 GN=v1g215767 PE=4 SV=1
A7SQW0	Predicted protein OS=Nematostella vectensis OX=45351 GN=v1g216000 PE=4 SV=1
A7SR89	Predicted protein OS=Nematostella vectensis OX=45351 GN=v1g216187 PE=4 SV=1
A7SRJ7	Predicted protein OS=Nematostella vectensis OX=45351 GN=v1g216337 PE=4 SV=1
A7SRU7	Predicted protein OS=Nematostella vectensis OX=45351 GN=v1g216465 PE=4 SV=1
A7SRW6	Predicted protein OS=Nematostella vectensis OX=45351 GN=v1g216488 PE=3 SV=1
A7SS21	Predicted protein OS=Nematostella vectensis OX=45351 GN=v1g216575 PE=4 SV=1
A7SS35	Predicted protein OS=Nematostella vectensis OX=45351 GN=v1g216597 PE=4 SV=1
A7SS38	Predicted protein OS=Nematostella vectensis OX=45351 GN=v1g216602 PE=3 SV=1
A7SS91	Predicted protein OS=Nematostella vectensis OX=45351 GN=v1g216666 PE=4 SV=1
A7SSA4	Predicted protein OS=Nematostella vectensis OX=45351 GN=v1g216683 PE=4 SV=1
A7SSK6	Predicted protein OS=Nematostella vectensis OX=45351 GN=v1g216814 PE=4 SV=1
A7SSL5	Predicted protein OS=Nematostella vectensis OX=45351 GN=v1g216823 PE=3 SV=1
A7STC5	Predicted protein OS=Nematostella vectensis OX=45351 GN=v1g217188 PE=3 SV=1
A7STV5	Predicted protein OS=Nematostella vectensis OX=45351 GN=v1g217424 PE=4 SV=1
A7STV7	Predicted protein OS=Nematostella vectensis OX=45351 GN=v1g217427 PE=4 SV=1
A7STY5	Predicted protein OS=Nematostella vectensis OX=45351 GN=v1g217461 PE=4 SV=1
A7SUR8	Predicted protein OS=Nematostella vectensis OX=45351 GN=v1g217783 PE=4 SV=1
A7SUV6	Predicted protein OS=Nematostella vectensis OX=45351 GN=v1g217833 PE=3 SV=1
A7SV14	Predicted protein OS=Nematostella vectensis OX=45351 GN=v1g217904 PE=4 SV=1
A7SV32	Predicted protein OS=Nematostella vectensis OX=45351 GN=v1g217932 PE=4 SV=1
A7SV34	Predicted protein OS=Nematostella vectensis OX=45351 GN=v1g217934 PE=4 SV=1
A7SVC4	Predicted protein OS=Nematostella vectensis OX=45351 GN=v1g218041 PE=3 SV=1
A7SVE2	Predicted protein OS=Nematostella vectensis OX=45351 GN=v1g218063 PE=4 SV=1
A7SVE3	Predicted protein OS=Nematostella vectensis OX=45351 GN=v1g218064 PE=4 SV=1
A7SVG0	Predicted protein OS=Nematostella vectensis OX=45351 GN=v1g218078 PE=3 SV=1
A7SVQ4	Predicted protein OS=Nematostella vectensis OX=45351 GN=v1g218210 PE=4 SV=1
A7SVU4	Predicted protein OS=Nematostella vectensis OX=45351 GN=v1g218266 PE=4 SV=1
A7SW08	Predicted protein OS=Nematostella vectensis OX=45351 GN=v1g218352 PE=4 SV=1
A7SW76	Predicted protein OS=Nematostella vectensis OX=45351 GN=v1g218444 PE=4 SV=1
A7SWK0	Predicted protein OS=Nematostella vectensis OX=45351 GN=v1g218593 PE=3 SV=1
A7SWR9	Predicted protein OS=Nematostella vectensis OX=45351 GN=v1g218685 PE=3 SV=1
A7SXB3	Predicted protein OS=Nematostella vectensis OX=45351 GN=v1g218953 PE=4 SV=1
A7SXC7	Predicted protein OS=Nematostella vectensis OX=45351 GN=v1g218972 PE=4 SV=1
A7SXE3	Predicted protein OS=Nematostella vectensis OX=45351 GN=v1g218988 PE=4 SV=1
A7SXG0	Predicted protein OS=Nematostella vectensis OX=45351 GN=v1g219007 PE=4 SV=1
A7SXG5	Predicted protein OS=Nematostella vectensis OX=45351 GN=v1g219029 PE=3 SV=1
A7SYL3	Predicted protein OS=Nematostella vectensis OX=45351 GN=v1g219557 PE=3 SV=1
A7SZ14	Predicted protein OS=Nematostella vectensis OX=45351 GN=v1g219782 PE=3 SV=1
A7SZ75	Predicted protein OS=Nematostella vectensis OX=45351 GN=v1g219848 PE=3 SV=1
A7SZI3	Predicted protein OS=Nematostella vectensis OX=45351 GN=v1g219987 PE=4 SV=1
A7SZQ7	Predicted protein OS=Nematostella vectensis OX=45351 GN=v1g220068 PE=4 SV=1
A7SZS3	Predicted protein OS=Nematostella vectensis OX=45351 GN=v1g220085 PE=3 SV=1
A7T010	Predicted protein OS=Nematostella vectensis OX=45351 GN=v1g220205 PE=4 SV=1
A7T033	Predicted protein OS=Nematostella vectensis OX=45351 GN=v1g220243 PE=4 SV=1
A7T073	Predicted protein OS=Nematostella vectensis OX=45351 GN=v1g220309 PE=4 SV=1
A7T0F6	Predicted protein OS=Nematostella vectensis OX=45351 GN=v1g220404 PE=4 SV=1
A7T0L7	Predicted protein OS=Nematostella vectensis OX=45351 GN=v1g220488 PE=4 SV=1
A7T1Q0	Predicted protein OS=Nematostella vectensis OX=45351 GN=v1g221025 PE=3 SV=1
A7T1T5	Predicted protein OS=Nematostella vectensis OX=45351 GN=v1g221063 PE=4 SV=1
A7T1V7	Predicted protein OS=Nematostella vectensis OX=45351 GN=v1g221080 PE=4 SV=1
A7T1Y8	Predicted protein OS=Nematostella vectensis OX=45351 GN=v1g221117 PE=4 SV=1
A7T225	Predicted protein OS=Nematostella vectensis OX=45351 GN=v1g221173 PE=4 SV=1
A7T2A4	Predicted protein OS=Nematostella vectensis OX=45351 GN=v1g221287 PE=4 SV=1
A7T2A8	Predicted protein OS=Nematostella vectensis OX=45351 GN=v1g221291 PE=4 SV=1
A7T2K9	Predicted protein OS=Nematostella vectensis OX=45351 GN=v1g221433 PE=4 SV=1
A7T2M8	Predicted protein OS=Nematostella vectensis OX=45351 GN=v1g221467 PE=4 SV=1
A7T324	Predicted protein OS=Nematostella vectensis OX=45351 GN=v1g221619 PE=4 SV=1
A7T350	Predicted protein OS=Nematostella vectensis OX=45351 GN=v1g221655 PE=4 SV=1
A7T3A5	Predicted protein OS=Nematostella vectensis OX=45351 GN=v1g221736 PE=4 SV=1
A7T476	Predicted protein OS=Nematostella vectensis OX=45351 GN=v1g222088 PE=4 SV=1
A7T4G9	Predicted protein OS=Nematostella vectensis OX=45351 GN=v1g222206 PE=4 SV=1
A7T4H0	Predicted protein OS=Nematostella vectensis OX=45351 GN=v1g222210 PE=4 SV=1
A7T4U3	Predicted protein OS=Nematostella vectensis OX=45351 GN=v1g222341 PE=4 SV=1
A7T5N6	Predicted protein OS=Nematostella vectensis OX=45351 GN=v1g222670 PE=4 SV=1
A7T5R3	Predicted protein OS=Nematostella vectensis OX=45351 GN=v1g222694 PE=4 SV=1
A7T672	Predicted protein OS=Nematostella vectensis OX=45351 GN=v1g222889 PE=4 SV=1
A7T688	Predicted protein OS=Nematostella vectensis OX=45351 GN=v1g222913 PE=4 SV=1
A7T6J3	Predicted protein OS=Nematostella vectensis OX=45351 GN=v1g223033 PE=4 SV=1
A7T7V2	Predicted protein OS=Nematostella vectensis OX=45351 GN=v1g223532 PE=4 SV=1
A7T811	Predicted protein OS=Nematostella vectensis OX=45351 GN=v1g223602 PE=4 SV=1
A7T898	Predicted protein OS=Nematostella vectensis OX=45351 GN=v1g223708 PE=4 SV=1
A7T8E0	Predicted protein OS=Nematostella vectensis OX=45351 GN=v1g223756 PE=4 SV=1
A7T9D9	Predicted protein OS=Nematostella vectensis OX=45351 GN=v1g224137 PE=4 SV=1
A7T9L5	Predicted protein OS=Nematostella vectensis OX=45351 GN=v1g224210 PE=4 SV=1
A7TAL8	Predicted protein OS=Nematostella vectensis OX=45351 GN=v1g224560 PE=4 SV=1
A7TAM8	Predicted protein OS=Nematostella vectensis OX=45351 GN=v1g224574 PE=3 SV=1
A7TC15	Predicted protein OS=Nematostella vectensis OX=45351 GN=v1g225036 PE=4 SV=1
A8DVQ6	Predicted protein OS=Nematostella vectensis OX=45351 GN=v1g225779 PE=3 SV=1
A8DW18	Predicted protein OS=Nematostella vectensis OX=45351 GN=v1g225879 PE=4 SV=1
A7RI41	Predicted protein OS=Nematostella vectensis OX=45351 GN=v1g226223 PE=3 SV=1
A7RY60	Predicted protein OS=Nematostella vectensis OX=45351 GN=v1g226633 PE=3 SV=1
A7RYP7	Predicted protein OS=Nematostella vectensis OX=45351 GN=v1g226653 PE=4 SV=1
A7S667	Predicted protein OS=Nematostella vectensis OX=45351 GN=v1g226879 PE=3 SV=1
A7SA87	Predicted protein OS=Nematostella vectensis OX=45351 GN=v1g226991 PE=3 SV=1
A7SJ69	Predicted protein OS=Nematostella vectensis OX=45351 GN=v1g227249 PE=4 SV=1
A7RER3	Predicted protein OS=Nematostella vectensis OX=45351 GN=v1g227824 PE=4 SV=1
A7RGV9	Predicted protein OS=Nematostella vectensis OX=45351 GN=v1g227966 PE=4 SV=1
A7RIS0	Predicted protein OS=Nematostella vectensis OX=45351 GN=v1g228101 PE=4 SV=1
A7RM71	Predicted protein OS=Nematostella vectensis OX=45351 GN=v1g228311 PE=3 SV=1
A7RMB4	Predicted protein OS=Nematostella vectensis OX=45351 GN=v1g228321 PE=4 SV=1
A7RRD6	Predicted protein OS=Nematostella vectensis OX=45351 GN=v1g228581 PE=3 SV=1
A7RVK9	Predicted protein OS=Nematostella vectensis OX=45351 GN=v1g228836 PE=4 SV=1
A7RVQ5	Predicted protein OS=Nematostella vectensis OX=45351 GN=v1g228848 PE=3 SV=1
A7RXS1	Predicted protein OS=Nematostella vectensis OX=45351 GN=v1g228964 PE=3 SV=1
A7S0K6	Predicted protein OS=Nematostella vectensis OX=45351 GN=v1g229120 PE=4 SV=1
A7S0M2	Predicted protein OS=Nematostella vectensis OX=45351 GN=v1g229125 PE=4 SV=1
A7S1T2	Predicted protein OS=Nematostella vectensis OX=45351 GN=v1g229200 PE=3 SV=1
A7S3Z5	Predicted protein OS=Nematostella vectensis OX=45351 GN=v1g229337 PE=3 SV=1
A7S730	Predicted protein OS=Nematostella vectensis OX=45351 GN=v1g229557 PE=4 SV=1
A7S9U5	Predicted protein OS=Nematostella vectensis OX=45351 GN=v1g229729 PE=3 SV=1
A7SCW3	Predicted protein OS=Nematostella vectensis OX=45351 GN=v1g229912 PE=4 SV=1
A7SEX7	Predicted protein OS=Nematostella vectensis OX=45351 GN=v1g230057 PE=3 SV=1
A7SLP2	Predicted protein OS=Nematostella vectensis OX=45351 GN=v1g230488 PE=4 SV=1
A7SM87	Predicted protein OS=Nematostella vectensis OX=45351 GN=v1g230518 PE=3 SV=1
A7SS28	Predicted protein OS=Nematostella vectensis OX=45351 GN=v1g230812 PE=3 SV=1
A7SV28	Predicted protein OS=Nematostella vectensis OX=45351 GN=v1g230980 PE=3 SV=1
A7SW65	Predicted protein OS=Nematostella vectensis OX=45351 GN=v1g231022 PE=4 SV=1
A7SWG9	Predicted protein OS=Nematostella vectensis OX=45351 GN=v1g231045 PE=4 SV=1
A7SX81	Predicted protein OS=Nematostella vectensis OX=45351 GN=v1g231092 PE=4 SV=1
A7T224	Predicted protein OS=Nematostella vectensis OX=45351 GN=v1g231343 PE=3 SV=1
A7T4G2	Predicted protein OS=Nematostella vectensis OX=45351 GN=v1g231431 PE=4 SV=1
A7RHG1	Predicted protein OS=Nematostella vectensis OX=45351 GN=v1g231809 PE=4 SV=1
A7RKZ0	Predicted protein OS=Nematostella vectensis OX=45351 GN=v1g231946 PE=3 SV=1
A7RLK5	Predicted protein OS=Nematostella vectensis OX=45351 GN=v1g231967 PE=4 SV=1
A7RM36	Predicted protein OS=Nematostella vectensis OX=45351 GN=v1g231988 PE=4 SV=1
A7RMJ5	Predicted protein OS=Nematostella vectensis OX=45351 GN=v1g232013 PE=4 SV=1
A7RMJ6	Predicted protein OS=Nematostella vectensis OX=45351 GN=v1g232014 PE=4 SV=1
A7RMJ7	Predicted protein OS=Nematostella vectensis OX=45351 GN=v1g232015 PE=4 SV=1
A7RMU7	Predicted protein OS=Nematostella vectensis OX=45351 GN=v1g232024 PE=4 SV=1
A7RNR1	Predicted protein OS=Nematostella vectensis OX=45351 GN=v1g232062 PE=3 SV=1
A7RR56	Predicted protein OS=Nematostella vectensis OX=45351 GN=v1g232141 PE=3 SV=1
A7RTH6	Predicted protein OS=Nematostella vectensis OX=45351 GN=v1g232242 PE=3 SV=1
A7RUU1	Predicted protein OS=Nematostella vectensis OX=45351 GN=v1g232294 PE=4 SV=1
A7RUV4	Predicted protein OS=Nematostella vectensis OX=45351 GN=v1g232296 PE=4 SV=1
A7RX87	Predicted protein OS=Nematostella vectensis OX=45351 GN=v1g232388 PE=4 SV=1
A7S0N9	Predicted protein OS=Nematostella vectensis OX=45351 GN=v1g232537 PE=4 SV=1
A7S1K8	Predicted protein OS=Nematostella vectensis OX=45351 GN=v1g232574 PE=4 SV=1
A7S1U3	Predicted protein OS=Nematostella vectensis OX=45351 GN=v1g232579 PE=4 SV=1
A7S3L6	Predicted protein OS=Nematostella vectensis OX=45351 GN=v1g232647 PE=4 SV=1
A7S562	Predicted protein OS=Nematostella vectensis OX=45351 GN=v1g232720 PE=4 SV=1
A7SCW1	Predicted protein OS=Nematostella vectensis OX=45351 GN=v1g233027 PE=4 SV=1
A7SCX6	Predicted protein OS=Nematostella vectensis OX=45351 GN=v1g233029 PE=4 SV=1
A7SDD7	Predicted protein OS=Nematostella vectensis OX=45351 GN=v1g233046 PE=4 SV=1
A7SFE9	Predicted protein OS=Nematostella vectensis OX=45351 GN=v1g233133 PE=4 SV=1
A7SFN3	Predicted protein OS=Nematostella vectensis OX=45351 GN=v1g233147 PE=3 SV=1
A7SK16	Predicted protein OS=Nematostella vectensis OX=45351 GN=v1g233305 PE=4 SV=1
A7SMA8	Predicted protein OS=Nematostella vectensis OX=45351 GN=v1g233373 PE=4 SV=1
A7SMG5	Predicted protein OS=Nematostella vectensis OX=45351 GN=v1g233380 PE=4 SV=1
A7SQQ7	Predicted protein OS=Nematostella vectensis OX=45351 GN=v1g233482 PE=3 SV=1
A7SRX8	Predicted protein OS=Nematostella vectensis OX=45351 GN=v1g233531 PE=3 SV=1
A7SXL2	Predicted protein OS=Nematostella vectensis OX=45351 GN=v1g233699 PE=4 SV=1
A8DV88	Predicted protein OS=Nematostella vectensis OX=45351 GN=v1g233852 PE=4 SV=1
A7RES3	Predicted protein OS=Nematostella vectensis OX=45351 GN=v1g233857 PE=4 SV=1
A7RFJ9	Predicted protein OS=Nematostella vectensis OX=45351 GN=v1g233881 PE=3 SV=1
A7RH92	Predicted protein OS=Nematostella vectensis OX=45351 GN=v1g233975 PE=4 SV=1
A7RHP5	Predicted protein OS=Nematostella vectensis OX=45351 GN=v1g233999 PE=3 SV=1
A7RKI8	Predicted protein OS=Nematostella vectensis OX=45351 GN=v1g234118 PE=4 SV=1
A7RNW3	Predicted protein OS=Nematostella vectensis OX=45351 GN=v1g234280 PE=4 SV=1
A7RQ98	Predicted protein OS=Nematostella vectensis OX=45351 GN=v1g234328 PE=4 SV=1
A7RS05	Predicted protein OS=Nematostella vectensis OX=45351 GN=v1g234402 PE=3 SV=1
A7RT36	Predicted protein OS=Nematostella vectensis OX=45351 GN=v1g234428 PE=3 SV=1
A7RTM1	Predicted protein OS=Nematostella vectensis OX=45351 GN=v1g234457 PE=4 SV=1
A7S156	Predicted protein OS=Nematostella vectensis OX=45351 GN=v1g234745 PE=3 SV=1
A7S2A5	Predicted protein OS=Nematostella vectensis OX=45351 GN=v1g234790 PE=4 SV=1
A7S364	Predicted protein OS=Nematostella vectensis OX=45351 GN=v1g234845 PE=3 SV=1
A7S513	Predicted protein OS=Nematostella vectensis OX=45351 GN=v1g234931 PE=3 SV=1
A7S5T4	Predicted protein OS=Nematostella vectensis OX=45351 GN=v1g234969 PE=3 SV=1
A7SDD6	Predicted protein OS=Nematostella vectensis OX=45351 GN=v1g235302 PE=3 SV=1
A7SDG1	Predicted protein OS=Nematostella vectensis OX=45351 GN=v1g235305 PE=3 SV=1
A7SE81	Predicted protein OS=Nematostella vectensis OX=45351 GN=v1g235331 PE=3 SV=1
A7SG06	Predicted protein OS=Nematostella vectensis OX=45351 GN=v1g235418 PE=3 SV=1
A7SHU5	Predicted protein OS=Nematostella vectensis OX=45351 GN=v1g235494 PE=3 SV=1
A7SKV7	Predicted protein OS=Nematostella vectensis OX=45351 GN=v1g235624 PE=4 SV=1
A7SLI5	Predicted protein OS=Nematostella vectensis OX=45351 GN=v1g235656 PE=4 SV=1
A7SRR4	Predicted protein OS=Nematostella vectensis OX=45351 GN=v1g235862 PE=3 SV=1
A7SSG0	Predicted protein OS=Nematostella vectensis OX=45351 GN=v1g235892 PE=4 SV=1
A7ST15	Predicted protein OS=Nematostella vectensis OX=45351 GN=v1g235919 PE=3 SV=1
A7SYX4	Predicted protein OS=Nematostella vectensis OX=45351 GN=v1g236106 PE=3 SV=1
A7RGT2	Predicted protein OS=Nematostella vectensis OX=45351 GN=v1g236320 PE=3 SV=1
A7RHF5	Predicted protein OS=Nematostella vectensis OX=45351 GN=v1g236342 PE=4 SV=1
A7RJH9	Predicted protein OS=Nematostella vectensis OX=45351 GN=v1g236404 PE=3 SV=1
A7RLS1	Predicted protein OS=Nematostella vectensis OX=45351 GN=v1g236455 PE=4 SV=1
A7RMA3	Predicted protein OS=Nematostella vectensis OX=45351 GN=v1g236477 PE=3 SV=1
A7RPP0	Predicted protein OS=Nematostella vectensis OX=45351 GN=v1g236522 PE=4 SV=1
A7RPP8	Predicted protein OS=Nematostella vectensis OX=45351 GN=v1g236523 PE=4 SV=1
A7RRG9	Predicted protein OS=Nematostella vectensis OX=45351 GN=v1g236562 PE=4 SV=1
A7RRJ5	Predicted protein OS=Nematostella vectensis OX=45351 GN=v1g236565 PE=4 SV=1
A7RRQ2	Predicted protein OS=Nematostella vectensis OX=45351 GN=v1g236573 PE=4 SV=1
A7RRT7	Predicted protein OS=Nematostella vectensis OX=45351 GN=v1g236578 PE=4 SV=1
A7RRY6	Predicted protein OS=Nematostella vectensis OX=45351 GN=v1g236584 PE=4 SV=1
A7RT47	Predicted protein OS=Nematostella vectensis OX=45351 GN=v1g236609 PE=4 SV=1
A7RT65	Predicted protein OS=Nematostella vectensis OX=45351 GN=v1g236613 PE=3 SV=1
A7RTT8	Predicted protein OS=Nematostella vectensis OX=45351 GN=v1g236630 PE=3 SV=1
A7RUR8	Predicted protein OS=Nematostella vectensis OX=45351 GN=v1g236657 PE=3 SV=1
A7RUS8	Predicted protein OS=Nematostella vectensis OX=45351 GN=v1g236658 PE=4 SV=1
A7RVJ1	Predicted protein OS=Nematostella vectensis OX=45351 GN=v1g236681 PE=3 SV=1
A7RVT6	Predicted protein OS=Nematostella vectensis OX=45351 GN=v1g236688 PE=4 SV=1
A7RX67	Predicted protein OS=Nematostella vectensis OX=45351 GN=v1g236715 PE=3 SV=1
A7RXR8	Predicted protein OS=Nematostella vectensis OX=45351 GN=v1g236730 PE=3 SV=1
A7RY62	Predicted protein OS=Nematostella vectensis OX=45351 GN=v1g236739 PE=3 SV=1
A7RYG0	Predicted protein OS=Nematostella vectensis OX=45351 GN=v1g236748 PE=4 SV=1
A7RYL2	Predicted protein OS=Nematostella vectensis OX=45351 GN=v1g236753 PE=3 SV=1
A7RYS8	Predicted protein OS=Nematostella vectensis OX=45351 GN=v1g236760 PE=3 SV=1
A7RZ60	Predicted protein OS=Nematostella vectensis OX=45351 GN=v1g236771 PE=4 SV=1
A7RZK7	Predicted protein OS=Nematostella vectensis OX=45351 GN=v1g236778 PE=3 SV=1
A7S0H8	Predicted protein OS=Nematostella vectensis OX=45351 GN=v1g236810 PE=3 SV=1
A7S1C6	Predicted protein OS=Nematostella vectensis OX=45351 GN=v1g236828 PE=4 SV=1
A7S1I9	Predicted protein OS=Nematostella vectensis OX=45351 GN=v1g236834 PE=3 SV=1
A7S2N6	Predicted protein OS=Nematostella vectensis OX=45351 GN=v1g236875 PE=3 SV=1
A7S4X7	Predicted protein OS=Nematostella vectensis OX=45351 GN=v1g236923 PE=3 SV=1
A7S8B5	Predicted protein OS=Nematostella vectensis OX=45351 GN=v1g237021 PE=4 SV=1
A7SA43	Predicted protein OS=Nematostella vectensis OX=45351 GN=v1g237060 PE=3 SV=1
A7SA71	Predicted protein OS=Nematostella vectensis OX=45351 GN=v1g237062 PE=4 SV=1
A7SAS6	Predicted protein OS=Nematostella vectensis OX=45351 GN=v1g237075 PE=3 SV=1
A7SDX6	Predicted protein OS=Nematostella vectensis OX=45351 GN=v1g237148 PE=3 SV=1
A7SG87	Predicted protein OS=Nematostella vectensis OX=45351 GN=v1g237233 PE=4 SV=1
Q6S5G5	Predicted protein OS=Nematostella vectensis OX=45351 GN=v1g237239 PE=2 SV=1
A7SGR6	Predicted protein OS=Nematostella vectensis OX=45351 GN=v1g237252 PE=4 SV=1
A7SHW6	Predicted protein OS=Nematostella vectensis OX=45351 GN=v1g237274 PE=3 SV=1
A7SJY7	Predicted protein OS=Nematostella vectensis OX=45351 GN=v1g237320 PE=3 SV=1
A7SKP4	Predicted protein OS=Nematostella vectensis OX=45351 GN=v1g237340 PE=4 SV=1
A7SLX8	Predicted protein OS=Nematostella vectensis OX=45351 GN=v1g237361 PE=4 SV=1
A7SNQ5	Predicted protein OS=Nematostella vectensis OX=45351 GN=v1g237392 PE=4 SV=1
A7SPH1	Predicted protein OS=Nematostella vectensis OX=45351 GN=v1g237410 PE=4 SV=1
A7SRI7	Predicted protein OS=Nematostella vectensis OX=45351 GN=v1g237453 PE=4 SV=1
A7SSE4	Predicted protein OS=Nematostella vectensis OX=45351 GN=v1g237474 PE=3 SV=1
A7SSL6	Predicted protein OS=Nematostella vectensis OX=45351 GN=v1g237480 PE=4 SV=1
A7SSP6	Predicted protein OS=Nematostella vectensis OX=45351 GN=v1g237483 PE=4 SV=1
A7SU78	Predicted protein OS=Nematostella vectensis OX=45351 GN=v1g237519 PE=3 SV=1
A7SVE8	Predicted protein OS=Nematostella vectensis OX=45351 GN=v1g237547 PE=3 SV=1
A7SWW7	Predicted protein OS=Nematostella vectensis OX=45351 GN=v1g237574 PE=4 SV=1
A7SX22	Predicted protein OS=Nematostella vectensis OX=45351 GN=v1g237576 PE=3 SV=1
A7SZ61	Predicted protein OS=Nematostella vectensis OX=45351 GN=v1g237610 PE=3 SV=1
A7SZB9	Predicted protein OS=Nematostella vectensis OX=45351 GN=v1g237612 PE=3 SV=1
A7T0L2	Predicted protein OS=Nematostella vectensis OX=45351 GN=v1g237634 PE=4 SV=1
A7T105	Predicted protein OS=Nematostella vectensis OX=45351 GN=v1g237640 PE=3 SV=1
A7RET6	Predicted protein OS=Nematostella vectensis OX=45351 GN=v1g237717 PE=4 SV=1
A7REV6	Predicted protein OS=Nematostella vectensis OX=45351 GN=v1g237728 PE=4 SV=1
A7REY0	Predicted protein OS=Nematostella vectensis OX=45351 GN=v1g237749 PE=4 SV=1
A7RF99	Predicted protein OS=Nematostella vectensis OX=45351 GN=v1g237806 PE=3 SV=1
A7RFF6	Predicted protein OS=Nematostella vectensis OX=45351 GN=v1g237843 PE=4 SV=1
A7RFT1	Predicted protein OS=Nematostella vectensis OX=45351 GN=v1g237924 PE=4 SV=1
A7RFX5	Predicted protein OS=Nematostella vectensis OX=45351 GN=v1g237955 PE=3 SV=1
A7RFZ6	Predicted protein OS=Nematostella vectensis OX=45351 GN=v1g237970 PE=4 SV=1
A7RG62	Predicted protein OS=Nematostella vectensis OX=45351 GN=v1g238021 PE=4 SV=1
A7RG78	Predicted protein OS=Nematostella vectensis OX=45351 GN=v1g238031 PE=4 SV=1
[truncated: 678 more rows]
