# Supplementary material for: c-JUN controls microbial colonization via selective phagocytosis in the sea anemone Nematostella
Source: Nat Commun. 2026 Jul 10;17:6087. doi: 10.1038/s41467-026-75511-w (PMC13354778; doi:10.1038/s41467-026-75511-w)
Supplement: Supplementary file 4 — Dataset 2 [file 41467_2026_75511_MOESM4_ESM.xlsx]

## Sheet: Sheet1
Cluster	Category	Term	Count	%	PValue	Genes	List Total	Pop Hits	Pop Total	Fold Enrichment
1	KEGG_PATHWAY	nve00190:Oxidative phosphorylation	10	6.36943	2.38291e-06	A7RJL7, A7SX99, A7RRK0, A7SCJ3, A7S0D1, A7RI03, A7RZ03, A7SPP0, A7SD20, A7SK19	64	72	3714	8.0599
1	KEGG_PATHWAY	nve01200:Carbon metabolism	7	4.4586	0.00555341	A7RHJ6, A7RI62, A7SRY1, A7SCJ3, A7S6F3, A7RPB4, A7RT86	64	97	3714	4.18782
1	KEGG_PATHWAY	nve00910:Nitrogen metabolism	3	1.91083	0.00742513	A7S717, A7S6F3, A7S762	64	8	3714	21.7617
2	KEGG_PATHWAY	nve00250:Alanine, aspartate and glutamate metabolism	3	3	0.0159321	A7SPW2, A7RT61, A7SXV0	27	28	3714	14.7381
3	KEGG_PATHWAY	nve00280:Valine, leucine and isoleucine degradation	4	3.33333	0.00800076	A7RFT6, A7SF39, A7RVM2, A7SFM8	38	42	3714	9.30827
3	KEGG_PATHWAY	nve00640:Propanoate metabolism	3	2.5	0.0310288	A7RFT6, A7SF39, A7SLY9	38	28	3714	10.4718
3	KEGG_PATHWAY	nve01240:Biosynthesis of cofactors	5	4.16667	0.0325534	A7RWF3, A7RFT6, A7RVA9, A7SFM8, A7RG51	38	123	3714	3.97304
3	KEGG_PATHWAY	nve01100:Metabolic pathways	18	15	0.0329318	A7T0R9, A7SY95, A7RU24, A7RVM2, A7SCI4, A7RVA9, A7SFM8, A7T002, A7RT53, A7RWF3, A7RFT6, A7SEM3, A7SF39, A7S4Z2, A7SLY9, A7SNG6, A7SD62, A7RG51	38	1130	3714	1.55687
3	KEGG_PATHWAY	nve00190:Oxidative phosphorylation	4	3.33333	0.033902	A7SNY2, A7RU24, A7S4Z2, A7RT53	38	72	3714	5.42982
3	KEGG_PATHWAY	nve00020:Citrate cycle (TCA cycle)	3	2.5	0.0352674	A7RU24, A7RFT6, A7SLY9	38	30	3714	9.77368
3	KEGG_PATHWAY	nve00670:One carbon pool by folate	3	2.5	0.0492156	A7SY95, A7RFT6, A7RG51	38	36	3714	8.14474
4	KEGG_PATHWAY	nve01230:Biosynthesis of amino acids	6	5.76923	0.00045165	A7RYI9, A7SEP6, A7RZV8, A7RN43, A7RMR5, A7S2F7	39	65	3714	8.79053
4	KEGG_PATHWAY	nve00270:Cysteine and methionine metabolism	4	3.84615	0.00980461	A7RYI9, A7SEP6, A7RQE0, A7RMR5	39	44	3714	8.65734
4	KEGG_PATHWAY	nve04145:Phagosome	5	4.80769	0.0117523	A7SJX9, A7S1V0, A7T9Q8, A7SAS6, A7RRH9	39	88	3714	5.41084
4	KEGG_PATHWAY	nve00620:Pyruvate metabolism	3	2.88462	0.0417024	A7SRZ0, A7RL06, A7S2B4	39	32	3714	8.92788
4	KEGG_PATHWAY	nve01100:Metabolic pathways	18	17.3077	0.0431843	A7S0P8, A7SU04, A7RN43, A7RHR8, A7RMR5, A7SDH5, A7SFK7, A7RL06, A7RKY4, A7SRZ0, A7RYI9, A7SEP6, A7RZV8, A7RQE0, A7SA87, A7S2F7, A7SAS6, A7S2B4	39	1130	3714	1.51695
5	KEGG_PATHWAY	nve03010:Ribosome	33	12.3596	8.03927e-19	A7SU78, A7S4S4, A7S786, A7SUJ1, A7SGN4, A7SN77, A7SBD1, A7T1P0, A7SQP1, A7RUW3, A7SRV8, A7RL80, A7RI41, A7T0C1, A7S2J5, A7RLF6, A7RSF0, A7S3J7, A7REW3, A7RYT2, A7RJJ7, A7S5T9, A7RS93, A7RFJ1, A7S494, A7SDI8, A7RGT2, A7SAM6, A7S072, A7S3C2, A7SH82, A7SHY5	151	121	3714	6.70801
5	KEGG_PATHWAY	nve00280:Valine, leucine and isoleucine degradation	8	2.99625	0.00124985	A7SWC2, A7SLW1, A7SEN0, A7RGP1, A7RHX8, A7SJI9, A7SHB8, A7RQC1	151	42	3714	4.68496
5	KEGG_PATHWAY	nve01230:Biosynthesis of amino acids	8	2.99625	0.0148688	A7SLW1, A7SFV8, A7SF13, A7RU37, A7RER9, A7S2W5, A7S143, A7RIZ1	151	65	3714	3.0272
5	KEGG_PATHWAY	nve03050:Proteasome	6	2.24719	0.017196	A7SQQ7, A7T284, A7SYY2, A7SZN8, A7RGH4, A7SIL7	151	38	3714	3.88358
5	KEGG_PATHWAY	nve00190:Oxidative phosphorylation	8	2.99625	0.0249072	A7SQT8, A7RV43, A7S1B9, A7RG58, A7RNI6, A7RL79, A7SUW1, A7T224	151	72	3714	2.73289
5	KEGG_PATHWAY	nve01100:Metabolic pathways	58	21.7228	0.0261281	A7S4Q7, A7RG06, A7RIM3, A7SR35, A7S1S6, A7SEN0, A7S1B9, A7SBT1, A7SXK7, A7RX31, A7S0R9, A8DWA9, A7S338, A7SJI9, A7SPM9, A7RER9, A7RL79, A7SUW1, A7SR87, A7S773, A7T224, A7RQV8, A7SFU6, A7SQB8, A7SJQ0, A7RHX8, A7RG58, A7RMA1, A7RIZ1, A7SKB9, A7RH72, A7SQT8, A7RV43, A7RNI1, A7RNI6, A7S382, A7S2W5, A7S143, A7SJJ1, A7SWC2, A7SFR2, A7RIW3, A7SFV8, A7SF13, A7SYK1, A7SD96, A7RIH5, A7RU37, A7SY83, A7S6X6,…	151	1130	3714	1.26245
5	KEGG_PATHWAY	nve00270:Cysteine and methionine metabolism	6	2.24719	0.0306913	A7SLW1, A7SFV8, A7SQB8, A7S143, A7SJJ1, A7RH72	151	44	3714	3.354
5	KEGG_PATHWAY	nve01200:Carbon metabolism	9	3.37079	0.0406716	A7RX31, A7SFV8, A7SF13, A7RGP1, A7RU37, A7RER9, A7SYK1, A7RIZ1, A7SR35	151	97	3714	2.28211
	KEGG_PATHWAY	nve03010:Ribosome	10	13.1579	2.46867e-07	A7RLY2, A7SK96, A7RLM9, A7S405, A7SNU0, A7RKV4, A7SUQ5, A7SES9, A7SKY1, A7SCX9	31	121	3714	9.90136
