# Supplementary material for: c-JUN controls microbial colonization via selective phagocytosis in the sea anemone Nematostella
Source: Nat Commun. 2026 Jul 10;17:6087. doi: 10.1038/s41467-026-75511-w (PMC13354778; doi:10.1038/s41467-026-75511-w)
Supplement: Supplementary file 5 — Dataset 3 [file 41467_2026_75511_MOESM5_ESM.xlsx]

## Sheet: Sheet1
Cluster 1 (High Native Only)				Cluster 2 (High Native and non Native)				Cluster 3 (High Native and Control)				Cluster 4 (High non Native Only)				Cluster 5 (High non Native and Control)				Control Only
Uniprot Accession	Uniprot Annotation	KEGG Annotation (Blast KOALA)	STRING Annotation	Uniprot Accession	Uniprot Annotation	KEGG Annotation (Blast KOALA)	STRING Annotation	Uniprot Accession	Uniprot Annotation	KEGG Annotation (Blast KOALA)	STRING Annotation	Uniprot Accession	Uniprot Annotation	KEGG Annotation (Blast KOALA)	STRING Annotation	Uniprot Accession	Uniprot Annotation	KEGG Annotation (Blast KOALA)	STRING Annotation	Uniprot Accession	Uniprot Annotation	KEGG Annotation (Blast KOALA)	STRING Annotation
A7SIL7	26S proteasome non-ATPase regulatory subunit 8 OS=Nematostella vectensis OX=45351 GN=v1g190193 PE=3 SV=1			A7SUA4	26S proteasome non-ATPase regulatory subunit 1 OS=Nematostella vectensis OX=45351 GN=v1g193603 PE=3 SV=1			A7RHS8	10 kDa chaperonin OS=Nematostella vectensis OX=45351 GN=v1g178050 PE=3 SV=1			A7RQD8	60S ribosomal protein L30 OS=Nematostella vectensis OX=45351 GN=v1g180772 PE=3 SV=1			A7S1S6	1,4-alpha-glucan branching enzyme OS=Nematostella vectensis OX=45351 GN=v1g165393 PE=3 SV=1			T: Accession	T: Description
A7RR70	60S ribosomal protein L35a OS=Nematostella vectensis OX=45351 GN=v1g240098 PE=3 SV=1			A7T7B4	AICAR transformylase/inosine monophosphate cyclohydrolase (Fragment) OS=Nematostella vectensis OX=45351 GN=v1g60966 PE=3 SV=1			A7SFM1	40S ribosomal protein S24 OS=Nematostella vectensis OX=45351 GN=v1g244934 PE=3 SV=1			A7RUV9	Aminopeptidase OS=Nematostella vectensis OX=45351 GN=v1g240852 PE=3 SV=1			A7SYY2	26S proteasome non-ATPase regulatory subunit 4 OS=Nematostella vectensis OX=45351 GN=v1g236108 PE=3 SV=1			A7SK96	40S ribosomal protein S12 OS=Nematostella vectensis OX=45351 GN=v1g171532 PE=3 SV=1
A7RRG4	Actin-related protein 2/3 complex subunit 4 OS=Nematostella vectensis OX=45351 GN=v1g236559 PE=3 SV=1			A7SUH3	Allantoate amidinohydrolase OS=Nematostella vectensis OX=45351 GN=v1g235970 PE=3 SV=1			A7T856	40S ribosomal protein S28 (Fragment) OS=Nematostella vectensis OX=45351 GN=v1g149719 PE=3 SV=1			A7T6G0	Annexin OS=Nematostella vectensis OX=45351 GN=v1g195888 PE=3 SV=1			A7SZN8	26S proteasome non-ATPase regulatory subunit 6 OS=Nematostella vectensis OX=45351 GN=v1g195005 PE=3 SV=1			A7SES9	40S ribosomal protein S20 OS=Nematostella vectensis OX=45351 GN=v1g188999 PE=3 SV=1
A7SHU9	Alanine--tRNA ligase OS=Nematostella vectensis OX=45351 GN=v1g189992 PE=3 SV=1			A7REV0	Anoctamin (Fragment) OS=Nematostella vectensis OX=45351 GN=v1g79192 PE=3 SV=1			A7S249	40S ribosomal protein S29 OS=Nematostella vectensis OX=45351 GN=v1g229213 PE=3 SV=1			A7RZV8	Arginase OS=Nematostella vectensis OX=45351 GN=v1g241846 PE=3 SV=1			A7SIL7	26S proteasome non-ATPase regulatory subunit 8 OS=Nematostella vectensis OX=45351 GN=v1g190193 PE=3 SV=1			A7SKY1	40S ribosomal protein S25 OS=Nematostella vectensis OX=45351 GN=v1g190935 PE=3 SV=1
A7RH33	AP-2 complex subunit alpha OS=Nematostella vectensis OX=45351 GN=v1g236331 PE=3 SV=1			A7SPW2	Aspartate aminotransferase OS=Nematostella vectensis OX=45351 GN=v1g246662 PE=3 SV=1			A7SA67	Actin-related protein 2/3 complex subunit 3 OS=Nematostella vectensis OX=45351 GN=v1g235176 PE=3 SV=1			A7RMR5	Aspartate aminotransferase OS=Nematostella vectensis OX=45351 GN=v1g86861 PE=3 SV=1			A7RHX8	3-hydroxyisobutyrate dehydrogenase OS=Nematostella vectensis OX=45351 GN=v1g178116 PE=3 SV=1			A7RLY2	60S acidic ribosomal protein P2 OS=Nematostella vectensis OX=45351 GN=v1g160310 PE=3 SV=1
A7RQC0	Arachidonate--CoA ligase OS=Nematostella vectensis OX=45351 GN=v1g239941 PE=4 SV=1			A7RMK9	ATP-dependent RNA helicase DDX1 OS=Nematostella vectensis OX=45351 GN=v1g199320 PE=3 SV=1			A7SY95	Aminomethyltransferase (Fragment) OS=Nematostella vectensis OX=45351 GN=v1g137645 PE=3 SV=1			A7SHQ3	Cilia- and flagella-associated protein 36 OS=Nematostella vectensis OX=45351 GN=v1g212454 PE=3 SV=1			A7RL80	40S ribosomal protein S11 OS=Nematostella vectensis OX=45351 GN=v1g239074 PE=3 SV=1			A7S405	60S ribosomal protein L13 OS=Nematostella vectensis OX=45351 GN=v1g242697 PE=3 SV=1
A7RER2	Arginine kinase 1 OS=Nematostella vectensis OX=45351 GN=v1g79604 PE=2 SV=1			A7S9V7	Bardet-Biedl syndrome 2 protein homolog OS=Nematostella vectensis OX=45351 GN=v1g235159 PE=4 SV=1			A7SKY7	Angiotensin-converting enzyme OS=Nematostella vectensis OX=45351 GN=v1g190941 PE=3 SV=1			A7S636	Complex III subunit 8 OS=Nematostella vectensis OX=45351 GN=v1g236959 PE=3 SV=1			A7SQP1	40S ribosomal protein S13 OS=Nematostella vectensis OX=45351 GN=v1g235818 PE=3 SV=1			A7SCX9	60S ribosomal protein L34 OS=Nematostella vectensis OX=45351 GN=v1g237122 PE=3 SV=1
A7S644	Arginyl-tRNA synthetase OS=Nematostella vectensis OX=45351 GN=v1g229489 PE=3 SV=1			A7RRU7	Diadenosine tetraphosphate synthetase OS=Nematostella vectensis OX=45351 GN=v1g162025 PE=3 SV=1			A7RRZ8	ATP-dependent (S)-NAD(P)H-hydrate dehydratase OS=Nematostella vectensis OX=45351 GN=v1g162096 PE=3 SV=1			A7RYI9	Cystathionine beta-synthase OS=Nematostella vectensis OX=45351 GN=v1g204029 PE=3 SV=1			A7RS93	40S ribosomal protein S15 OS=Nematostella vectensis OX=45351 GN=v1g181408 PE=3 SV=1			A7SQT2	60S ribosomal protein L35 OS=Nematostella vectensis OX=45351 GN=v1g246818 PE=3 SV=1
A7SPP0	ATP synthase subunit beta OS=Nematostella vectensis OX=45351 GN=v1g230667 PE=3 SV=1			A8DW37	DNA-directed RNA polymerase (Fragment) OS=Nematostella vectensis OX=45351 GN=v1g225894 PE=4 SV=1			A7RG51	C-1-tetrahydrofolate synthase, cytoplasmic OS=Nematostella vectensis OX=45351 GN=v1g158170 PE=3 SV=1			A7SIT9	DNA polymerase epsilon catalytic subunit (Fragment) OS=Nematostella vectensis OX=45351 GN=v1g119951 PE=3 SV=1			A7SH82	40S ribosomal protein S18 OS=Nematostella vectensis OX=45351 GN=v1g245261 PE=3 SV=1			A7SNU0	60S ribosomal protein L36 OS=Nematostella vectensis OX=45351 GN=v1g191823 PE=3 SV=1
A7S762	Carbonic anhydrase (Fragment) OS=Nematostella vectensis OX=45351 GN=v1g107048 PE=3 SV=1			A7T993	DNA-directed RNA polymerase subunit (Fragment) OS=Nematostella vectensis OX=45351 GN=v1g70504 PE=3 SV=1			A7RN07	Carboxylic ester hydrolase (Fragment) OS=Nematostella vectensis OX=45351 GN=v1g31599 PE=3 SV=1			A7RHR8	Dolichyl-diphosphooligosaccharide--protein glycotransferase OS=Nematostella vectensis OX=45351 GN=v1g238356 PE=3 SV=1			A7RJJ7	40S ribosomal protein S2 OS=Nematostella vectensis OX=45351 GN=v1g178799 PE=3 SV=1			A7RKV4	60S ribosomal protein L38 OS=Nematostella vectensis OX=45351 GN=v1g226298 PE=3 SV=1
A7S717	Carbonic anhydrase OS=Nematostella vectensis OX=45351 GN=v1g186479 PE=3 SV=1			A7S8F9	DNA-directed RNA polymerase subunit OS=Nematostella vectensis OX=45351 GN=v1g229643 PE=3 SV=1			A7SZR4	Clathrin light chain OS=Nematostella vectensis OX=45351 GN=v1g175828 PE=3 SV=1			A7RRH9	Dynein light intermediate chain (Fragment) OS=Nematostella vectensis OX=45351 GN=v1g40628 PE=3 SV=1			A7RFJ1	40S ribosomal protein S23 OS=Nematostella vectensis OX=45351 GN=v1g177191 PE=3 SV=1			A7S6P2	Acetyl-CoA C-myristoyltransferase OS=Nematostella vectensis OX=45351 GN=v1g207642 PE=3 SV=1
A7SMT1	CCT-beta OS=Nematostella vectensis OX=45351 GN=v1g191440 PE=3 SV=1			A7SN34	Dynamin-1-like protein OS=Nematostella vectensis OX=45351 GN=v1g191557 PE=3 SV=1			A7SLN0	COP9 signalosome complex subunit 6 OS=Nematostella vectensis OX=45351 GN=v1g122914 PE=3 SV=1			A7S9Q6	E2 ubiquitin-conjugating enzyme OS=Nematostella vectensis OX=45351 GN=v1g235155 PE=3 SV=1			A7S494	40S ribosomal protein S27 OS=Nematostella vectensis OX=45351 GN=v1g234893 PE=3 SV=1			A7RQH5	Adenylyl cyclase-associated protein OS=Nematostella vectensis OX=45351 GN=v1g161560 PE=3 SV=1
A7RI62	Citrate synthase (Fragment) OS=Nematostella vectensis OX=45351 GN=v1g82156 PE=3 SV=1			A7S8T2	Elongation factor Tu OS=Nematostella vectensis OX=45351 GN=v1g229673 PE=3 SV=1			A7RFT6	Dihydrolipoyl dehydrogenase OS=Nematostella vectensis OX=45351 GN=v1g177276 PE=3 SV=1			A7S534	Eukaryotic translation initiation factor 2 subunit 1 OS=Nematostella vectensis OX=45351 GN=v1g185797 PE=3 SV=1			A7S3J7	40S ribosomal protein S3a OS=Nematostella vectensis OX=45351 GN=v1g242621 PE=3 SV=1			A7RHL4	Aspartyl aminopeptidase OS=Nematostella vectensis OX=45351 GN=v1g238321 PE=3 SV=1
A7RNG8	Coiled-coil domain-containing protein 22 homolog OS=Nematostella vectensis OX=45351 GN=v1g180167 PE=3 SV=1			A7S181	F-actin-capping protein subunit alpha OS=Nematostella vectensis OX=45351 GN=v1g242138 PE=3 SV=1			A7T0N1	Eukaryotic translation initiation factor 5A OS=Nematostella vectensis OX=45351 GN=v1g176002 PE=3 SV=1			A7RUD3	Fascin OS=Nematostella vectensis OX=45351 GN=v1g182068 PE=3 SV=1			A7SRV8	40S ribosomal protein S4 OS=Nematostella vectensis OX=45351 GN=v1g173646 PE=3 SV=1			A7T3N0	Beta-hexosaminidase OS=Nematostella vectensis OX=45351 GN=v1g248668 PE=3 SV=1
A7SX99	Cytochrome c oxidase polypeptide Va OS=Nematostella vectensis OX=45351 GN=v1g175253 PE=3 SV=1			A7SXV0	Glutamine--fructose-6-phosphate transaminase (isomerizing) OS=Nematostella vectensis OX=45351 GN=v1g175439 PE=4 SV=1			A7RWF3	GCS light chain OS=Nematostella vectensis OX=45351 GN=v1g95571 PE=3 SV=1			A7RKP9	Folate gamma-glutamyl hydrolase OS=Nematostella vectensis OX=45351 GN=v1g238967 PE=3 SV=1			A7T0C1	40S ribosomal protein S8 OS=Nematostella vectensis OX=45351 GN=v1g195152 PE=3 SV=1			A7SG27	Casein kinase II subunit beta OS=Nematostella vectensis OX=45351 GN=v1g245041 PE=3 SV=1
A7RJL7	Cytochrome c oxidase subunit OS=Nematostella vectensis OX=45351 GN=v1g236414 PE=3 SV=1			A7SWU4	GMP reductase (Fragment) OS=Nematostella vectensis OX=45351 GN=v1g227565 PE=3 SV=1			A7T0R9	GDP-D-mannose dehydratase OS=Nematostella vectensis OX=45351 GN=v1g248392 PE=3 SV=1			A7SMJ7	G protein-coupled receptor kinase OS=Nematostella vectensis OX=45351 GN=v1g246204 PE=3 SV=1			A7RIM3	4-hydroxy-2-oxoglutarate aldolase, mitochondrial OS=Nematostella vectensis OX=45351 GN=v1g82674 PE=3 SV=1			A7RKR4	Citrate hydro-lyase OS=Nematostella vectensis OX=45351 GN=v1g179073 PE=3 SV=1
A7SLH5	Deoxynucleoside triphosphate triphosphohydrolase SAMHD1 OS=Nematostella vectensis OX=45351 GN=v1g246030 PE=3 SV=1			A7RR93	HECT-type E3 ubiquitin transferase OS=Nematostella vectensis OX=45351 GN=v1g161803 PE=4 SV=1			A7SE06	Glutamate dehydrogenase OS=Nematostella vectensis OX=45351 GN=v1g169502 PE=3 SV=1			A7RQE0	Glutamate--cysteine ligase (Fragment) OS=Nematostella vectensis OX=45351 GN=v1g180776 PE=3 SV=1			A7REW3	60S ribosomal protein L12 OS=Nematostella vectensis OX=45351 GN=v1g176975 PE=3 SV=1			A7S9A4	Coatomer subunit alpha OS=Nematostella vectensis OX=45351 GN=v1g187173 PE=4 SV=1
A7SPE9	DNA replication licensing factor MCM3 OS=Nematostella vectensis OX=45351 GN=v1g215383 PE=3 SV=1			A7RV06	Ornithine carbamoyltransferase, mitochondrial OS=Nematostella vectensis OX=45351 GN=v1g182282 PE=3 SV=1			A7SNY2	Inorganic diphosphatase OS=Nematostella vectensis OX=45351 GN=v1g191879 PE=3 SV=1			A7SG05	GTP-binding nuclear protein OS=Nematostella vectensis OX=45351 GN=v1g170199 PE=3 SV=1			A7SAM6	60S ribosomal protein L14 OS=Nematostella vectensis OX=45351 GN=v1g244001 PE=3 SV=1			A7RQN7	Dihydrolipoamide acetyltransferase component of pyruvate dehydrogenase complex (Fragment) OS=Nematostella vectensis OX=45351 GN=v1g90374 PE=3 SV=1
A7SK48	Eukaryotic translation initiation factor 3 subunit A OS=Nematostella vectensis OX=45351 GN=v1g190699 PE=3 SV=2			A7SRS8	Peptidylprolyl isomerase OS=Nematostella vectensis OX=45351 GN=v1g129106 PE=4 SV=1			A7RZN5	Metalloendopeptidase OS=Nematostella vectensis OX=45351 GN=v1g98917 PE=4 SV=1			A7S2F7	Isocitrate dehydrogenase [NADP] OS=Nematostella vectensis OX=45351 GN=v1g205753 PE=3 SV=1			A7RSF0	60S ribosomal protein L17 OS=Nematostella vectensis OX=45351 GN=v1g162224 PE=3 SV=1			A7SRQ1	Electron transfer flavoprotein subunit beta OS=Nematostella vectensis OX=45351 GN=v1g192806 PE=3 SV=1
A7S6F3	Glutamate dehydrogenase OS=Nematostella vectensis OX=45351 GN=v1g243194 PE=3 SV=1			A7RFA1	Phosphotriesterase-related protein OS=Nematostella vectensis OX=45351 GN=v1g177083 PE=3 SV=1			A7RT53	NADH dehydrogenase [ubiquinone] 1 alpha subcomplex subunit 12 OS=Nematostella vectensis OX=45351 GN=v1g181597 PE=3 SV=1			A7T0N0	Leucine zipper and CTNNBIP1 domain-containing protein OS=Nematostella vectensis OX=45351 GN=v1g175999 PE=3 SV=1			A7SBD1	60S ribosomal protein L21 OS=Nematostella vectensis OX=45351 GN=v1g237086 PE=3 SV=1			A7RYC0	Glutathione reductase OS=Nematostella vectensis OX=45351 GN=v1g164144 PE=3 SV=1
A7S183	Glutathione transferase OS=Nematostella vectensis OX=45351 GN=v1g184426 PE=3 SV=1			A7S362	Predicted protein (Fragment) OS=Nematostella vectensis OX=45351 GN=v1g102786 PE=4 SV=1		Perlucin-like protein; Predicted protein	A7SXN2	Peptidyl-prolyl cis-trans isomerase OS=Nematostella vectensis OX=45351 GN=v1g237586 PE=3 SV=1			A7S0T1	Mab21-like 2 OS=Nematostella vectensis OX=45351 GN=v1g242056 PE=2 SV=1			A7RUW3	60S ribosomal protein L23 (Fragment) OS=Nematostella vectensis OX=45351 GN=v1g94285 PE=3 SV=1			A7RFI0	Late endosomal/lysosomal adaptor and MAPK and MTOR activator 1 OS=Nematostella vectensis OX=45351 GN=v1g237860 PE=3 SV=1
A7SSQ7	Glycine N-methyltransferase OS=Nematostella vectensis OX=45351 GN=v1g173936 PE=3 SV=1			A7S3J2	Predicted protein (Fragment) OS=Nematostella vectensis OX=45351 GN=v1g102986 PE=4 SV=1		2-aminomuconic semialdehyde dehydrogenase; Predicted protein	A7S119	Predicted protein (Fragment) OS=Nematostella vectensis OX=45351 GN=v1g100451 PE=3 SV=1		Predicted protein; Belongs to the peptidase C14A family	A7SRZ0	Malic enzyme OS=Nematostella vectensis OX=45351 GN=v1g173675 PE=3 SV=1			A7S072	60S ribosomal protein L27 OS=Nematostella vectensis OX=45351 GN=v1g234712 PE=3 SV=1			A7SS27	Leukotriene A(4) hydrolase OS=Nematostella vectensis OX=45351 GN=v1g247046 PE=3 SV=1
A7RFA3	Histone deacetylase (Fragment) OS=Nematostella vectensis OX=45351 GN=v1g79092 PE=3 SV=1			A7S6J9	Predicted protein (Fragment) OS=Nematostella vectensis OX=45351 GN=v1g106465 PE=4 SV=1		Leucine-rich repeat and calponin homology domain-containing protein 2; Predicted protein	A7S4Z2	Predicted protein (Fragment) OS=Nematostella vectensis OX=45351 GN=v1g104847 PE=3 SV=1	ATPeV1D, ATP6M; V-type H+-transporting ATPase subunit D	V-type h+-transporting atpase subunit d; Predicted protein	A7RH94	Metalloendopeptidase (Fragment) OS=Nematostella vectensis OX=45351 GN=v1g81453 PE=4 SV=1			A7RLF6	60S ribosomal protein L27a (Fragment) OS=Nematostella vectensis OX=45351 GN=v1g85854 PE=3 SV=1			A7RTS0	NADH dehydrogenase [ubiquinone] 1 beta subcomplex subunit 7 OS=Nematostella vectensis OX=45351 GN=v1g232250 PE=3 SV=1
A7RRK9	Leucine zipper transcription factor-like protein 1 (Fragment) OS=Nematostella vectensis OX=45351 GN=v1g91032 PE=3 SV=1			A7SKL9	Predicted protein (Fragment) OS=Nematostella vectensis OX=45351 GN=v1g121800 PE=4 SV=1	CTNNB1; catenin beta 1	Predicted protein	A7S6X5	Predicted protein (Fragment) OS=Nematostella vectensis OX=45351 GN=v1g107027 PE=4 SV=1		Very low-density lipoprotein receptor; Predicted protein	A7SNU3	Nicalin OS=Nematostella vectensis OX=45351 GN=v1g191831 PE=3 SV=1			A7RYT2	60S ribosomal protein L28 OS=Nematostella vectensis OX=45351 GN=v1g236761 PE=3 SV=1			A7S548	Paxillin (Fragment) OS=Nematostella vectensis OX=45351 GN=v1g104924 PE=4 SV=1
A7RM90	Malate synthase OS=Nematostella vectensis OX=45351 GN=v1g160432 PE=3 SV=1			A7SL99	Predicted protein (Fragment) OS=Nematostella vectensis OX=45351 GN=v1g122369 PE=4 SV=1	ENPP5; ectonucleotide pyrophosphatase/phosphodiesterase family member 5 [EC:3.1.-.-]	Ectonucleotide pyrophosphatase/phosphodiesterase family member 5; Predicted protein	A7SP48	Predicted protein (Fragment) OS=Nematostella vectensis OX=45351 GN=v1g125664 PE=3 SV=1		Heme-binding protein 2-like; Predicted protein	A7S521	Non-specific serine/threonine protein kinase OS=Nematostella vectensis OX=45351 GN=v1g232710 PE=3 SV=1			A7S786	60S ribosomal protein L31 OS=Nematostella vectensis OX=45351 GN=v1g235042 PE=3 SV=1			A7SNV4	Peptidyl-prolyl cis-trans isomerase OS=Nematostella vectensis OX=45351 GN=v1g215109 PE=3 SV=1
A7RHJ6	Methylmalonyl-CoA mutase OS=Nematostella vectensis OX=45351 GN=v1g238314 PE=3 SV=1			A7SV57	Predicted protein (Fragment) OS=Nematostella vectensis OX=45351 GN=v1g133 PE=4 SV=1	clpX, CLPX; ATP-dependent Clp protease ATP-binding subunit ClpX	Atp-dependent clp protease atp-binding subunit clpx-like, mitochondrial; Predicted protein	A7SYA7	Predicted protein (Fragment) OS=Nematostella vectensis OX=45351 GN=v1g137713 PE=4 SV=1		Splicing factor, arginine/serine-rich 7; Predicted protein	A7SFK7	Phosphodiesterase delta-like protein OS=Nematostella vectensis OX=45351 GN=v1g189274 PE=3 SV=1			A7S4S4	60S ribosomal protein L6 OS=Nematostella vectensis OX=45351 GN=v1g236919 PE=3 SV=1			A7SG98	Peroxiredoxin-5 OS=Nematostella vectensis OX=45351 GN=v1g211830 PE=3 SV=1
A7RI03	NADH-ubiquinone oxidoreductase 75 kDa subunit, mitochondrial (Fragment) OS=Nematostella vectensis OX=45351 GN=v1g226219 PE=3 SV=1			A7SXL0	Predicted protein (Fragment) OS=Nematostella vectensis OX=45351 GN=v1g136834 PE=4 SV=1	K06978; uncharacterized protein	Putative xaa-pro dipeptidyl-peptidase; Predicted protein	A7SCE7	Predicted protein (Fragment) OS=Nematostella vectensis OX=45351 GN=v1g15302 PE=3 SV=1		Matrix metalloproteinase-14 (membrane-inserted); Predicted protein; Belongs to the peptidase M10A family	A7SDH5	Phosphoglucomutase (alpha-D-glucose-1,6-bisphosphate-dependent) OS=Nematostella vectensis OX=45351 GN=v1g235307 PE=3 SV=1			A7S5T9	60S ribosomal protein L8 OS=Nematostella vectensis OX=45351 GN=v1g234970 PE=4 SV=1			A7S886	Predicted protein (Fragment) OS=Nematostella vectensis OX=45351 GN=v1g108550 PE=3 SV=1	ECHS1; enoyl-CoA hydratase [EC:4.2.1.17]	Enoyl-coa hydratase, mitochondrial; Predicted protein; Belongs to the enoyl-CoA hydratase/isomerase family
A7S268	Predicted protein (Fragment) OS=Nematostella vectensis OX=45351 GN=v1g101462 PE=3 SV=1	NME8, TXNDC3; thioredoxin domain-containing protein 3	Predicted protein; Belongs to the NDK family	A7T3U2	Predicted protein (Fragment) OS=Nematostella vectensis OX=45351 GN=v1g144787 PE=4 SV=1		Biofilm dispersion protein bdla; Predicted protein	A7S1K9	Predicted protein (Fragment) OS=Nematostella vectensis OX=45351 GN=v1g165346 PE=4 SV=1	CROCC; rootletin	Rootletin isoform x6; Predicted protein	A7SU04	Polyol dehydrogenase OS=Nematostella vectensis OX=45351 GN=v1g193535 PE=3 SV=1			A7S3C2	60S ribosomal protein L9 OS=Nematostella vectensis OX=45351 GN=v1g242566 PE=3 SV=1			A7SGM4	Predicted protein (Fragment) OS=Nematostella vectensis OX=45351 GN=v1g117600 PE=4 SV=1	GLIPR2; glioma pathogenesis-related protein 2	Predicted protein; Belongs to the CRISP family
A7S3J6	Predicted protein (Fragment) OS=Nematostella vectensis OX=45351 GN=v1g102981 PE=4 SV=1	ECE; endothelin-converting enzyme [EC:3.4.24.71]	Endothelin-converting enzyme 2; Predicted protein	A7T700	Predicted protein (Fragment) OS=Nematostella vectensis OX=45351 GN=v1g148426 PE=3 SV=1	PSMA4; 20S proteasome subunit alpha 3 [EC:3.4.25.1]	Proteasome endopeptidase complex	A7SFM8	Predicted protein (Fragment) OS=Nematostella vectensis OX=45351 GN=v1g170078 PE=3 SV=1	ALDH; aldehyde dehydrogenase (NAD+) [EC:1.2.1.3]	Aldehyde dehydrogenase, dimeric nadp-preferring isoform x1; Predicted protein; Aldehyde dehydrogenase ; Belongs to the aldehyde dehydrogenase family	A7S1I5	Predicted protein (Fragment) OS=Nematostella vectensis OX=45351 GN=v1g100694 PE=4 SV=1		Thioredoxin-related transmembrane protein 1; Predicted protein	A7SYK6	Acetyl-CoA deacylase OS=Nematostella vectensis OX=45351 GN=v1g237598 PE=3 SV=1			A7SHM9	Predicted protein (Fragment) OS=Nematostella vectensis OX=45351 GN=v1g118750 PE=4 SV=1	YY; transcription factor YY	Predicted protein
A7S475	Predicted protein (Fragment) OS=Nematostella vectensis OX=45351 GN=v1g104083 PE=4 SV=1	YBX1, NSEP1; Y-box-binding protein 1	Y-box-binding protein 1; Predicted protein	A7T7R0	Predicted protein (Fragment) OS=Nematostella vectensis OX=45351 GN=v1g149214 PE=3 SV=1		60 kDa chaperonin; Predicted protein	A7S970	Predicted protein (Fragment) OS=Nematostella vectensis OX=45351 GN=v1g208718 PE=3 SV=1	CDC37; cell division cycle protein 37	Cell division cycle protein 37; Predicted protein	A7SS78	Predicted protein (Fragment) OS=Nematostella vectensis OX=45351 GN=v1g10117 PE=4 SV=1	SCRIB; protein scribble	Protein scribble homolog; Predicted protein	A7S7W1	Actin-related protein 2 OS=Nematostella vectensis OX=45351 GN=v1g186733 PE=3 SV=1			A7SME8	Predicted protein (Fragment) OS=Nematostella vectensis OX=45351 GN=v1g123682 PE=3 SV=1		Predicted protein; Belongs to the short-chain dehydrogenases/reductases (SDR) family
A7S6H4	Predicted protein (Fragment) OS=Nematostella vectensis OX=45351 GN=v1g106450 PE=3 SV=1	PLA2G, SPLA2; secretory phospholipase A2 [EC:3.1.1.4]	Phospholipase A(2)	A8DVF1	Predicted protein (Fragment) OS=Nematostella vectensis OX=45351 GN=v1g156386 PE=3 SV=1		Low quality protein: succinate--coa ligase [adp-forming] subunit alpha; Predicted protein; Belongs to the succinate/malate CoA ligase alpha subunit family	A7T0T8	Predicted protein (Fragment) OS=Nematostella vectensis OX=45351 GN=v1g220599 PE=4 SV=1	EDC4; enhancer of mRNA-decapping protein 4	Predicted protein	A7S254	Predicted protein (Fragment) OS=Nematostella vectensis OX=45351 GN=v1g101727 PE=4 SV=1	CHN1_2, ARHGAP2_3; chimaerin	Predicted protein	A7SFU6	AICAR transformylase/inosine monophosphate cyclohydrolase OS=Nematostella vectensis OX=45351 GN=v1g170139 PE=3 SV=1			A7RSI8	Predicted protein (Fragment) OS=Nematostella vectensis OX=45351 GN=v1g232211 PE=4 SV=1		Uncharacterized protein loc5517694; Predicted protein
A7S8Y4	Predicted protein (Fragment) OS=Nematostella vectensis OX=45351 GN=v1g109213 PE=4 SV=1		Predicted protein	A8DVW7	Predicted protein (Fragment) OS=Nematostella vectensis OX=45351 GN=v1g156832 PE=3 SV=1		Predicted protein; Belongs to the universal ribosomal protein uS4 family	A7T431	Predicted protein (Fragment) OS=Nematostella vectensis OX=45351 GN=v1g222046 PE=4 SV=1		Uncharacterized protein loc5499820; Predicted protein	A7S5A0	Predicted protein (Fragment) OS=Nematostella vectensis OX=45351 GN=v1g105193 PE=3 SV=1	KDM1A, AOF2, LSD1; [histone H3]-N6,N6-dimethyl-L-lysine4 FAD-dependent demethylase [EC:1.14.99.66]	Lysine-specific histone demethylase 1a-like; Predicted protein	A7SFR2	Alpha-galactosidase OS=Nematostella vectensis OX=45351 GN=v1g170108 PE=3 SV=1			A7RM81	Predicted protein (Fragment) OS=Nematostella vectensis OX=45351 GN=v1g38294 PE=4 SV=1		Predicted protein
A7SSQ6	Predicted protein (Fragment) OS=Nematostella vectensis OX=45351 GN=v1g11203 PE=4 SV=1	PRPF39, PRP39; pre-mRNA-processing factor 39	Predicted protein	A7SM92	Predicted protein (Fragment) OS=Nematostella vectensis OX=45351 GN=v1g172080 PE=4 SV=1	HIP1; huntingtin interacting protein 1	Huntingtin-interacting protein 1-related protein; Predicted protein	A7SC74	Predicted protein (Fragment) OS=Nematostella vectensis OX=45351 GN=v1g23919 PE=4 SV=1	SH3D21; SH3 domain-containing protein 21	Predicted protein	A7SCV7	Predicted protein (Fragment) OS=Nematostella vectensis OX=45351 GN=v1g113718 PE=4 SV=1		Predicted protein	A7S6X6	Amine oxidase OS=Nematostella vectensis OX=45351 GN=v1g229539 PE=3 SV=1			A7REX0	Predicted protein (Fragment) OS=Nematostella vectensis OX=45351 GN=v1g79012 PE=4 SV=1	trxA; thioredoxin 1	Thioredoxin, mitochondrial; Predicted protein; Thioredoxin
A7SEW2	Predicted protein (Fragment) OS=Nematostella vectensis OX=45351 GN=v1g115630 PE=3 SV=1	SGK3; serum/glucocorticoid-regulated kinase 3 [EC:2.7.11.1]	Serine/threonine-protein kinase sgk1 isoform x1; Predicted protein; Belongs to the protein kinase superfamily	A7SRT1	Predicted protein (Fragment) OS=Nematostella vectensis OX=45351 GN=v1g192832 PE=4 SV=1	AHNAK; neuroblast differentiation-associated protein AHNAK	Predicted protein	A7S1Y7	Predicted protein (Fragment) OS=Nematostella vectensis OX=45351 GN=v1g2890 PE=4 SV=1		Predicted protein	A7SJE2	Predicted protein (Fragment) OS=Nematostella vectensis OX=45351 GN=v1g120496 PE=4 SV=1	FGFR1, CD331; fibroblast growth factor receptor 1 [EC:2.7.10.1]	Angiopoietin-1 receptor; Predicted protein	A7RKU9	Anoctamin (Fragment) OS=Nematostella vectensis OX=45351 GN=v1g30680 PE=3 SV=1			A7REQ1	Predicted protein (Fragment) OS=Nematostella vectensis OX=45351 GN=v1g79108 PE=4 SV=1	RBPMS; RNA-binding protein with multiple splicing	Uncharacterized protein loc5522141 isoform x1; Predicted protein
A7SH91	Predicted protein (Fragment) OS=Nematostella vectensis OX=45351 GN=v1g118268 PE=3 SV=1		Predicted protein	A7RW64	Predicted protein (Fragment) OS=Nematostella vectensis OX=45351 GN=v1g203043 PE=3 SV=1	E2.3.1.7; carnitine O-acetyltransferase [EC:2.3.1.7]	Carnitine o-acetyltransferase isoform x1; Predicted protein	A7T368	Predicted protein (Fragment) OS=Nematostella vectensis OX=45351 GN=v1g45967 PE=4 SV=1		Predicted protein	A7SND8	Predicted protein (Fragment) OS=Nematostella vectensis OX=45351 GN=v1g124706 PE=4 SV=1		Uncharacterized protein loc5506148; Predicted protein	A7RNI6	ATP synthase subunit gamma OS=Nematostella vectensis OX=45351 GN=v1g239595 PE=3 SV=1			A7RHN6	Predicted protein (Fragment) OS=Nematostella vectensis OX=45351 GN=v1g82268 PE=4 SV=1		Death-associated protein 1; Predicted protein
A7SLX6	Predicted protein (Fragment) OS=Nematostella vectensis OX=45351 GN=v1g123220 PE=4 SV=1		Fibrinogen c domain-containing protein 1; Predicted protein	A7ST50	Predicted protein (Fragment) OS=Nematostella vectensis OX=45351 GN=v1g217091 PE=4 SV=1	TRIM45; tripartite motif-containing protein 45	Tripartite motif-containing protein 45 isoform x1; Predicted protein	A7RHW5	Predicted protein (Fragment) OS=Nematostella vectensis OX=45351 GN=v1g81828 PE=4 SV=1	CISD3; CDGSH iron-sulfur domain-containing protein 3	Cdgsh iron-sulfur domain-containing protein 3, mitochondrial; Predicted protein	A7SND5	Predicted protein (Fragment) OS=Nematostella vectensis OX=45351 GN=v1g124712 PE=4 SV=1		Predicted protein	A7RV43	ATP synthase subunit O, mitochondrial OS=Nematostella vectensis OX=45351 GN=v1g94346 PE=3 SV=1			A7SWF6	Predicted protein (Fragment) OS=Nematostella vectensis OX=45351 GN=v1g836 PE=3 SV=1	CPD; carboxypeptidase D [EC:3.4.17.22]	Carboxypeptidase d; Predicted protein
A7SMG3	Predicted protein (Fragment) OS=Nematostella vectensis OX=45351 GN=v1g123730 PE=4 SV=1	ILF2; interleukin enhancer-binding factor 2	Interleukin enhancer-binding factor 2 homolog; Predicted protein	A8DWJ6	Predicted protein (Fragment) OS=Nematostella vectensis OX=45351 GN=v1g226019 PE=4 SV=1		Predicted protein	A7RPP3	Predicted protein (Fragment) OS=Nematostella vectensis OX=45351 GN=v1g88977 PE=3 SV=1	PFDN1; prefoldin subunit 1	Prefoldin subunit 1; Predicted protein	A7SNM5	Predicted protein (Fragment) OS=Nematostella vectensis OX=45351 GN=v1g125072 PE=4 SV=1		Predicted protein	A7RQV8	Beta-galactosidase OS=Nematostella vectensis OX=45351 GN=v1g161675 PE=3 SV=1			A7S9J0	Predicted protein OS=Nematostella vectensis OX=45351 GN=v1g110149 PE=4 SV=1	LPP; lipoma-prefererred partner	Lipoma-preferred partner homolog; Predicted protein
A7STB9	Predicted protein (Fragment) OS=Nematostella vectensis OX=45351 GN=v1g130928 PE=4 SV=1		Predicted protein	A7RZ56	Predicted protein (Fragment) OS=Nematostella vectensis OX=45351 GN=v1g25565 PE=3 SV=1		Probable caffeoyl-coa o-methyltransferase 1; Predicted protein	A7RTF3	Predicted protein (Fragment) OS=Nematostella vectensis OX=45351 GN=v1g92763 PE=4 SV=1	VWA5; von Willebrand factor A domain-containing protein 5	Predicted protein	A7SWI4	Predicted protein (Fragment) OS=Nematostella vectensis OX=45351 GN=v1g135318 PE=4 SV=1	STK24_25_MST4; serine/threonine-protein kinase 24/25/MST4 [EC:2.7.11.1]	Serine/threonine-protein kinase 24/25/mst4; Predicted protein	A7RET7	Beta-hexosaminidase OS=Nematostella vectensis OX=45351 GN=v1g237718 PE=3 SV=1			A7SAJ7	Predicted protein OS=Nematostella vectensis OX=45351 GN=v1g111058 PE=3 SV=1	NDUFS8; NADH dehydrogenase (ubiquinone) Fe-S protein 8 [EC:7.1.1.2]	Nadh dehydrogenase (ubiquinone) fe-s protein 8; Predicted protein
A7T0T5	Predicted protein (Fragment) OS=Nematostella vectensis OX=45351 GN=v1g140821 PE=4 SV=1		Predicted protein	A7SI50	Predicted protein (Fragment) OS=Nematostella vectensis OX=45351 GN=v1g29235 PE=4 SV=1	CSK; c-src tyrosine kinase [EC:2.7.10.2]	Tyrosine-protein kinase csk; Predicted protein	A7RUS0	Predicted protein (Fragment) OS=Nematostella vectensis OX=45351 GN=v1g94204 PE=4 SV=1	NWD; NACHT domain- and WD repeat-containing protein	Predicted protein	A7SS67	Predicted protein (Fragment) OS=Nematostella vectensis OX=45351 GN=v1g192951 PE=4 SV=1		Protein flightless-1 homolog; Predicted protein	A7SLW1	Branched-chain-amino-acid aminotransferase OS=Nematostella vectensis OX=45351 GN=v1g246094 PE=3 SV=1			A7S1M1	Predicted protein OS=Nematostella vectensis OX=45351 GN=v1g165363 PE=4 SV=1	ATAD3A_B; ATPase family AAA domain-containing protein 3A/B	Atpase family aaa domain-containing protein 3a/b; Predicted protein
A7T1B0	Predicted protein (Fragment) OS=Nematostella vectensis OX=45351 GN=v1g141604 PE=4 SV=1	CISD2; CDGSH iron-sulfur domain-containing protein 2	Cdgsh iron-sulfur domain-containing protein 2 homolog; Predicted protein	A7S9K2	Predicted protein (Fragment) OS=Nematostella vectensis OX=45351 GN=v1g50978 PE=3 SV=1	CTNND2; catenin delta-2	Predicted protein	A7RY68	Predicted protein (Fragment) OS=Nematostella vectensis OX=45351 GN=v1g97640 PE=4 SV=1	AKT; RAC serine/threonine-protein kinase [EC:2.7.11.1]	Rac-gamma serine/threonine-protein kinase; Predicted protein	A7S3A8	Predicted protein (Fragment) OS=Nematostella vectensis OX=45351 GN=v1g20072 PE=3 SV=1	MYO5; myosin V	Predicted protein; Belongs to the TRAFAC class myosin-kinesin ATPase superfamily. Myosin family	A7SWC2	Butyryl-CoA dehydrogenase OS=Nematostella vectensis OX=45351 GN=v1g194219 PE=3 SV=1			A7S2I8	Predicted protein OS=Nematostella vectensis OX=45351 GN=v1g165649 PE=3 SV=1		Isochorismatase domain-containing protein 2; Predicted protein
A7T1P5	Predicted protein (Fragment) OS=Nematostella vectensis OX=45351 GN=v1g142064 PE=4 SV=1	PXDN, VPO1; peroxidase [EC:1.11.1.7]	Predicted protein	A7RPK2	Predicted protein (Fragment) OS=Nematostella vectensis OX=45351 GN=v1g70665 PE=4 SV=1		Predicted protein	A7S2D9	Predicted protein OS=Nematostella vectensis OX=45351 GN=v1g101975 PE=4 SV=1	SDCBP; syntenin-1	Predicted protein	A7T319	Predicted protein (Fragment) OS=Nematostella vectensis OX=45351 GN=v1g221615 PE=3 SV=1		Predicted protein	A7RF52	Calcium/calmodulin-dependent protein kinase OS=Nematostella vectensis OX=45351 GN=v1g157808 PE=1 SV=1			A7SES7	Predicted protein OS=Nematostella vectensis OX=45351 GN=v1g169781 PE=4 SV=1	IFT172; intraflagellar transport protein 172	Intraflagellar transport protein 172 homolog; Predicted protein
A7T445	Predicted protein (Fragment) OS=Nematostella vectensis OX=45351 GN=v1g145164 PE=4 SV=1		Short-chain collagen c4; Predicted protein	A7RHG5	Predicted protein (Fragment) OS=Nematostella vectensis OX=45351 GN=v1g81245 PE=4 SV=1		Predicted protein	A7SCI4	Predicted protein OS=Nematostella vectensis OX=45351 GN=v1g113255 PE=4 SV=1	HPGDS; prostaglandin-H2 D-isomerase / glutathione transferase [EC:5.3.99.2 2.5.1.18]	Prostaglandin-H2 D-isomerase / glutathione transferase; Predicted protein	A7RQL5	Predicted protein (Fragment) OS=Nematostella vectensis OX=45351 GN=v1g239997 PE=4 SV=1		Predicted protein	A7T0H5	Calcium/calmodulin-dependent protein kinase OS=Nematostella vectensis OX=45351 GN=v1g220432 PE=1 SV=1			A7ST94	Predicted protein OS=Nematostella vectensis OX=45351 GN=v1g174073 PE=4 SV=1	RAB11A; Ras-related protein Rab-11A	Ras-related protein rab-11a; Predicted protein
A7T444	Predicted protein (Fragment) OS=Nematostella vectensis OX=45351 GN=v1g145169 PE=4 SV=1		Short-chain collagen c4; Predicted protein	A7RKR5	Predicted protein (Fragment) OS=Nematostella vectensis OX=45351 GN=v1g85083 PE=3 SV=1	ERF3, GSPT; peptide chain release factor subunit 3	Eukaryotic peptide chain release factor gtp-binding subunit erf3a; Predicted protein	A7SNG6	Predicted protein OS=Nematostella vectensis OX=45351 GN=v1g124869 PE=3 SV=1	galK; galactokinase [EC:2.7.1.6]	Predicted protein	A7T4Z6	Predicted protein (Fragment) OS=Nematostella vectensis OX=45351 GN=v1g248720 PE=3 SV=1		Gamma-glutamyl hydrolase a; Predicted protein	A7RM93	Calcium-transporting ATPase OS=Nematostella vectensis OX=45351 GN=v1g160437 PE=3 SV=1			A7S303	Predicted protein OS=Nematostella vectensis OX=45351 GN=v1g185023 PE=4 SV=1	RANBP1; Ran-binding protein 1	Ran-specific gtpase-activating protein; Predicted protein
A7TA21	Predicted protein (Fragment) OS=Nematostella vectensis OX=45351 GN=v1g151935 PE=3 SV=1		Inactive pancreatic lipase-related protein 1; Predicted protein	A7RZ13	Predicted protein (Fragment) OS=Nematostella vectensis OX=45351 GN=v1g98301 PE=3 SV=1	STOM; erythrocyte band 7 integral membrane protein	Predicted protein	A7SUJ8	Predicted protein OS=Nematostella vectensis OX=45351 GN=v1g132315 PE=4 SV=1	CRIP1, CRP1; cysteine-rich protein 1	Cysteine-rich protein 2; Predicted protein	A7T9Q8	Predicted protein (Fragment) OS=Nematostella vectensis OX=45351 GN=v1g5371 PE=3 SV=1	ACTB_G1; actin beta/gamma 1	Predicted protein; Belongs to the actin family	A7S924	CCT-alpha (Fragment) OS=Nematostella vectensis OX=45351 GN=v1g109595 PE=3 SV=1			A7S4Z3	Predicted protein OS=Nematostella vectensis OX=45351 GN=v1g185723 PE=3 SV=1	TMED10, ERV25; p24 family protein delta-1	Transmembrane protein tmp21; Predicted protein
A7SWI7	Predicted protein (Fragment) OS=Nematostella vectensis OX=45351 GN=v1g194278 PE=3 SV=1	KPNA3_4; importin subunit alpha-4/3	Importin subunit alpha-4/3; Predicted protein	A7RZU1	Predicted protein (Fragment) OS=Nematostella vectensis OX=45351 GN=v1g99196 PE=3 SV=1	FOLH1, GCPII; glutamate carboxypeptidase II (folate hydrolase 1) [EC:3.4.17.21]	Predicted protein	A7SUK0	Predicted protein OS=Nematostella vectensis OX=45351 GN=v1g132347 PE=3 SV=1	VTI1; vesicle transport through interaction with t-SNAREs 1	Vesicle transport through interaction with t-snares homolog 1a isoform x2; Predicted protein	A7RFK1	Predicted protein (Fragment) OS=Nematostella vectensis OX=45351 GN=v1g79796 PE=3 SV=1	SVEP1; sushi, von Willebrand factor type A, EGF and pentraxin domain-containing protein 1	Sushi, von willebrand factor type a, egf and pentraxin domain-containing protein 1; Predicted protein	A7RGP0	CCT-epsilon OS=Nematostella vectensis OX=45351 GN=v1g233945 PE=3 SV=1			A7S7W8	Predicted protein OS=Nematostella vectensis OX=45351 GN=v1g186750 PE=4 SV=1	SF3B2, SAP145, CUS1; splicing factor 3B subunit 2	Splicing factor 3b subunit 2; Predicted protein
A7RUJ3	Predicted protein (Fragment) OS=Nematostella vectensis OX=45351 GN=v1g202369 PE=4 SV=1	HGS, HRS, VPS27; hepatocyte growth factor-regulated tyrosine kinase substrate	Hepatocyte growth factor-regulated tyrosine kinase substrate isoform x3; Predicted protein	A7SBS2	Predicted protein OS=Nematostella vectensis OX=45351 GN=v1g112507 PE=4 SV=1	SFPQ, PSF; splicing factor, proline- and glutamine-rich	Predicted protein	A7SYA8	Predicted protein OS=Nematostella vectensis OX=45351 GN=v1g137721 PE=4 SV=1	SRSF7, SFRS7; serine/arginine-rich splicing factor 7	Predicted protein	A7RH56	Predicted protein (Fragment) OS=Nematostella vectensis OX=45351 GN=v1g81470 PE=3 SV=1	CTSD; cathepsin D [EC:3.4.23.5]	Lysosomal aspartic protease; Predicted protein; Belongs to the peptidase A1 family	A7SFJ1	Cell division control protein 42 homolog OS=Nematostella vectensis OX=45351 GN=v1g189251 PE=3 SV=1			A7SWS9	Predicted protein OS=Nematostella vectensis OX=45351 GN=v1g194326 PE=3 SV=1	VDAC2; voltage-dependent anion channel protein 2	Voltage-dependent anion-selective channel protein 2; Predicted protein
A7S3J0	Predicted protein (Fragment) OS=Nematostella vectensis OX=45351 GN=v1g242616 PE=3 SV=1	CYFIP; cytoplasmic FMR1 interacting protein	Predicted protein	A7RGV0	Predicted protein OS=Nematostella vectensis OX=45351 GN=v1g158484 PE=4 SV=1	GSN; gelsolin	Gelsolin-like protein 1; Predicted protein	A7T002	Predicted protein OS=Nematostella vectensis OX=45351 GN=v1g139747 PE=4 SV=1	NIT2, yafV; omega-amidase [EC:3.5.1.3]	Omega-amidase nit2; Predicted protein	A7RNQ3	Predicted protein (Fragment) OS=Nematostella vectensis OX=45351 GN=v1g87802 PE=3 SV=1	SNX7_30; sorting nexin-7/30	Predicted protein	A7SCZ7	cGMP-dependent protein kinase OS=Nematostella vectensis OX=45351 GN=v1g244400 PE=3 SV=1			A7SYP4	Predicted protein OS=Nematostella vectensis OX=45351 GN=v1g194841 PE=3 SV=1	SH3GL; endophilin-A	Predicted protein
A7TDG2	Predicted protein (Fragment) OS=Nematostella vectensis OX=45351 GN=v1g45829 PE=4 SV=1		Predicted protein	A7RT76	Predicted protein OS=Nematostella vectensis OX=45351 GN=v1g162401 PE=4 SV=1	trxA; thioredoxin 1	Thioredoxin-1 isoform X1; Thioredoxin ; Belongs to the thioredoxin family	A7T0E1	Predicted protein OS=Nematostella vectensis OX=45351 GN=v1g140278 PE=3 SV=1	CUGBP, BRUNOL, CELF; CUG-BP- and ETR3-like factor	Predicted protein	A7RSW0	Predicted protein (Fragment) OS=Nematostella vectensis OX=45351 GN=v1g92292 PE=4 SV=1		Predicted protein	A7RU37	Citrate hydro-lyase OS=Nematostella vectensis OX=45351 GN=v1g93721 PE=3 SV=1			A7T0T9	Predicted protein OS=Nematostella vectensis OX=45351 GN=v1g195236 PE=4 SV=1	UBE2V; ubiquitin-conjugating enzyme E2 variant	Ubiquitin-conjugating enzyme e2 variant 2; Predicted protein; Belongs to the ubiquitin-conjugating enzyme family
A7SC87	Predicted protein (Fragment) OS=Nematostella vectensis OX=45351 GN=v1g59536 PE=4 SV=1		Predicted protein	A7SGM5	Predicted protein OS=Nematostella vectensis OX=45351 GN=v1g170435 PE=3 SV=1	BPI; bactericidal permeability-increasing protein	Lipopolysaccharide-binding protein; Predicted protein	A7RRZ1	Predicted protein OS=Nematostella vectensis OX=45351 GN=v1g162091 PE=4 SV=1		Predicted protein	A7S350	Predicted protein OS=Nematostella vectensis OX=45351 GN=v1g102625 PE=4 SV=1	ARFGEF, BIG; brefeldin A-inhibited guanine nucleotide-exchange protein	Protein mgarp-like; Predicted protein	A7SUW1	Complex I-B14 OS=Nematostella vectensis OX=45351 GN=v1g193830 PE=3 SV=1			A7RHH9	Predicted protein OS=Nematostella vectensis OX=45351 GN=v1g197208 PE=3 SV=1		Neurogenic locus notch homolog protein 1 isoform x1; Predicted protein
A8DVT9	Predicted protein (Fragment) OS=Nematostella vectensis OX=45351 GN=v1g68429 PE=3 SV=1		Aconitate hydratase a; Predicted protein	A7SGX2	Predicted protein OS=Nematostella vectensis OX=45351 GN=v1g170524 PE=4 SV=1		Mam and ldl-receptor class a domain-containing protein 2; Predicted protein; Belongs to the peptidase S1 family	A7RVA9	Predicted protein OS=Nematostella vectensis OX=45351 GN=v1g163145 PE=3 SV=1	uidA, GUSB; beta-glucuronidase [EC:3.2.1.31]	Predicted protein	A7S6E0	Predicted protein OS=Nematostella vectensis OX=45351 GN=v1g106290 PE=3 SV=1	STK33; serine/threonine kinase 33 [EC:2.7.11.1]	Serine/threonine-protein kinase 33 isoform x1; Predicted protein; Belongs to the protein kinase superfamily	A7SY83	CTP:phosphoethanolamine cytidylyltransferase OS=Nematostella vectensis OX=45351 GN=v1g175500 PE=3 SV=1			A7RK73	Predicted protein OS=Nematostella vectensis OX=45351 GN=v1g198315 PE=3 SV=1	PRDX2_4, ahpC; peroxiredoxin 2/4 [EC:1.11.1.24]	Peroxiredoxin-1 isoform X2; Predicted protein
A7RG39	Predicted protein (Fragment) OS=Nematostella vectensis OX=45351 GN=v1g81002 PE=4 SV=1	DBI, ACBP; diazepam-binding inhibitor (GABA receptor modulator, acyl-CoA-binding protein)	Diazepam-binding inhibitor (gaba receptor modulator, acyl-coa-binding protein); Predicted protein	A7SIH5	Predicted protein OS=Nematostella vectensis OX=45351 GN=v1g170954 PE=4 SV=1	PLAA, DOA1, UFD3; phospholipase A-2-activating protein	Phospholipase a-2-activating protein; Predicted protein	A7RVM2	Predicted protein OS=Nematostella vectensis OX=45351 GN=v1g163220 PE=3 SV=1	HSD17B10; 3-hydroxyacyl-CoA dehydrogenase / 3-hydroxy-2-methylbutyryl-CoA dehydrogenase [EC:1.1.1.35 1.1.1.178]	3-hydroxyacyl-CoA dehydrogenase / 3-hydroxy-2-methylbutyryl-CoA dehydrogenase; Predicted protein; Belongs to the short-chain dehydrogenases/reductases (SDR) family	A7S712	Predicted protein OS=Nematostella vectensis OX=45351 GN=v1g106870 PE=4 SV=1	RTT103; regulator of Ty1 transposition protein 103	Predicted protein	A7SFV8	D-3-phosphoglycerate dehydrogenase (Fragment) OS=Nematostella vectensis OX=45351 GN=v1g170150 PE=3 SV=1			A7RZU7	Predicted protein OS=Nematostella vectensis OX=45351 GN=v1g204606 PE=4 SV=1	ACAP; Arf-GAP with coiled-coil, ANK repeat and PH domain-containing protein	Predicted protein
A7RIK0	Predicted protein (Fragment) OS=Nematostella vectensis OX=45351 GN=v1g82630 PE=3 SV=1	PTGR3, ZADH2; prostaglandin reductase 3 [EC:1.3.1.48]	Prostaglandin reductase 3; Predicted protein	A7SPL2	Predicted protein OS=Nematostella vectensis OX=45351 GN=v1g172894 PE=4 SV=1	DHDH; dihydrodiol dehydrogenase / D-xylose 1-dehydrogenase (NADP) [EC:1.3.1.20 1.1.1.179]	Dihydrodiol dehydrogenase / d-xylose 1-dehydrogenase (nadp); Predicted protein	A7S703	Predicted protein OS=Nematostella vectensis OX=45351 GN=v1g167234 PE=4 SV=1	SLC7A9_15, BAT1; solute carrier family 7 (L-type amino acid transporter), member 9/15	B(0,+)-type amino acid transporter 1; Predicted protein	A7SU84	Predicted protein OS=Nematostella vectensis OX=45351 GN=v1g131971 PE=4 SV=1	ECM4, yqjG; glutathionyl-hydroquinone reductase [EC:1.8.5.7]	Glutathionyl-hydroquinone reductase yqjg; Predicted protein	A7SJZ8	Dipeptidase (Fragment) OS=Nematostella vectensis OX=45351 GN=v1g121040 PE=3 SV=1			A7S7Z7	Predicted protein OS=Nematostella vectensis OX=45351 GN=v1g208190 PE=4 SV=1	ZFYVE21; zinc finger FYVE domain-containing protein 21	Predicted protein
A7RIK1	Predicted protein (Fragment) OS=Nematostella vectensis OX=45351 GN=v1g82804 PE=4 SV=1	SLC17A6_7_8; MFS transporter, ACS family, solute carrier family 17 (sodium-dependent inorganic phosphate cotransporter), member 6/7/8	Predicted protein	A7SZQ8	Predicted protein OS=Nematostella vectensis OX=45351 GN=v1g175823 PE=4 SV=1		Predicted protein	A7SMB0	Predicted protein OS=Nematostella vectensis OX=45351 GN=v1g172093 PE=4 SV=1		Cold-inducible rna-binding protein; Predicted protein	A7RFX1	Predicted protein OS=Nematostella vectensis OX=45351 GN=v1g158071 PE=3 SV=1	RP-S3e, RPS3; small subunit ribosomal protein S3e	Small subunit ribosomal protein s3e; Predicted protein	A7SK00	Dipeptidase OS=Nematostella vectensis OX=45351 GN=v1g171453 PE=3 SV=1			A7SMZ4	Predicted protein OS=Nematostella vectensis OX=45351 GN=v1g214753 PE=3 SV=1	AGXT2; alanine-glyoxylate transaminase / (R)-3-amino-2-methylpropionate-pyruvate transaminase [EC:2.6.1.44 2.6.1.40]	Alanine-glyoxylate transaminase / (r)-3-amino-2-methylpropionate-pyruvate transaminase; Predicted protein; Belongs to the class-III pyridoxal-phosphate-dependent aminotransferase family
A7RQK5	Predicted protein (Fragment) OS=Nematostella vectensis OX=45351 GN=v1g89807 PE=4 SV=1		Glutaredoxin-3 isoform X1; Predicted protein	A7S4P4	Predicted protein OS=Nematostella vectensis OX=45351 GN=v1g185623 PE=3 SV=1		Digestive cysteine proteinase 1; Predicted protein; Belongs to the peptidase C1 family	A7SMN3	Predicted protein OS=Nematostella vectensis OX=45351 GN=v1g172167 PE=4 SV=1	RDH14; retinol dehydrogenase 14 [EC:1.1.1.-]	Retinol dehydrogenase 14; Predicted protein	A7RH22	Predicted protein OS=Nematostella vectensis OX=45351 GN=v1g158557 PE=3 SV=1	SNRNP200, BRR2; pre-mRNA-splicing helicase BRR2 [EC:3.6.4.13]	U5 small nuclear ribonucleoprotein 200 kDa helicase isoform X1; Predicted protein	A7RGS4	Dynactin subunit 1 (Fragment) OS=Nematostella vectensis OX=45351 GN=v1g81224 PE=3 SV=1			A7SN30	Predicted protein OS=Nematostella vectensis OX=45351 GN=v1g214798 PE=3 SV=1	ELAVL2_3_4; ELAV like protein 2/3/4	Elav like protein 2/3/4; Predicted protein
A7RRK0	Predicted protein (Fragment) OS=Nematostella vectensis OX=45351 GN=v1g90754 PE=3 SV=1	NDUFV2; NADH dehydrogenase (ubiquinone) flavoprotein 2 [EC:7.1.1.2]	Nadh dehydrogenase [ubiquinone] flavoprotein 2, mitochondrial; Predicted protein	A7SKE6	Predicted protein OS=Nematostella vectensis OX=45351 GN=v1g190767 PE=4 SV=1	CALU; calumenin	Predicted protein	A7SQR0	Predicted protein OS=Nematostella vectensis OX=45351 GN=v1g173281 PE=4 SV=1	EEF1B; elongation factor 1-beta	Elongation factor 1-beta; Predicted protein	A7RHT1	Predicted protein OS=Nematostella vectensis OX=45351 GN=v1g158808 PE=4 SV=1		Predicted protein	A7SSW8	Elongation factor 1-alpha OS=Nematostella vectensis OX=45351 GN=v1g247215 PE=3 SV=1			A7RMA3	Predicted protein OS=Nematostella vectensis OX=45351 GN=v1g236477 PE=3 SV=1	COX6A; cytochrome c oxidase subunit 6a	Cytochrome c oxidase subunit 6a, mitochondrial; Predicted protein; Belongs to the cytochrome c oxidase subunit 6A family
A7RRQ3	Predicted protein (Fragment) OS=Nematostella vectensis OX=45351 GN=v1g91305 PE=4 SV=1		E3 ubiquitin-protein ligase TRIM56-like; Predicted protein	A7RLN6	Predicted protein OS=Nematostella vectensis OX=45351 GN=v1g198917 PE=3 SV=1	LIN7; protein lin-7	Protein lin-7 homolog c isoform x1; Predicted protein	A7SSA9	Predicted protein OS=Nematostella vectensis OX=45351 GN=v1g173776 PE=4 SV=1	EFHD2; EF-hand domain-containing family member D2	Predicted protein	A7RKY4	Predicted protein OS=Nematostella vectensis OX=45351 GN=v1g159899 PE=3 SV=1	SGPL1, DPL1; sphinganine-1-phosphate aldolase [EC:4.1.2.27]	Sphinganine-1-phosphate aldolase; Predicted protein	A7S8G4	Eukaryotic translation initiation factor 2A OS=Nematostella vectensis OX=45351 GN=v1g243561 PE=3 SV=1			A7RRQ2	Predicted protein OS=Nematostella vectensis OX=45351 GN=v1g236573 PE=4 SV=1		Universal stress protein yxie; Predicted protein
A7S322	Predicted protein OS=Nematostella vectensis OX=45351 GN=v1g102600 PE=3 SV=1		Tissue factor pathway inhibitor; Predicted protein	A7RVQ6	Predicted protein OS=Nematostella vectensis OX=45351 GN=v1g202841 PE=4 SV=1		Uncharacterized protein loc5516429; Predicted protein	A7T0U6	Predicted protein OS=Nematostella vectensis OX=45351 GN=v1g176042 PE=3 SV=1		Cytochrome p450 27c1 isoform x2; Predicted protein; Belongs to the cytochrome P450 family	A7RL06	Predicted protein OS=Nematostella vectensis OX=45351 GN=v1g159915 PE=3 SV=1	GRHPR; glyoxylate/hydroxypyruvate reductase [EC:1.1.1.79 1.1.1.81]	Glyoxylate reductase/hydroxypyruvate reductase; Predicted protein; Belongs to the D-isomer specific 2-hydroxyacid dehydrogenase family	A7SKE9	Eukaryotic translation initiation factor 3 subunit G OS=Nematostella vectensis OX=45351 GN=v1g171563 PE=3 SV=1			A7SSE4	Predicted protein OS=Nematostella vectensis OX=45351 GN=v1g237474 PE=3 SV=1	SLC25A1, CTP; solute carrier family 25 (mitochondrial citrate transporter), member 1	Solute carrier family 25 (mitochondrial citrate transporter), member 1; Predicted protein; Belongs to the mitochondrial carrier (TC 2.A.29) family
A7S681	Predicted protein OS=Nematostella vectensis OX=45351 GN=v1g106239 PE=4 SV=1	SULT1; sulfotransferase [EC:2.8.2.-]	Sulfotransferase 1c2; Predicted protein	A7SGH7	Predicted protein OS=Nematostella vectensis OX=45351 GN=v1g211930 PE=3 SV=1	IK, RED, RER; IK cytokine	Predicted protein	A7RRP2	Predicted protein OS=Nematostella vectensis OX=45351 GN=v1g181204 PE=4 SV=1	PDCD6IP, ALIX, RIM20; programmed cell death 6-interacting protein	Programmed cell death 6-interacting protein; Predicted protein	A7RR66	Predicted protein OS=Nematostella vectensis OX=45351 GN=v1g161775 PE=4 SV=1	DLG1; disks large protein 1	Disks large homolog 1; Predicted protein	A7RSH7	Eukaryotic translation initiation factor 3 subunit J OS=Nematostella vectensis OX=45351 GN=v1g240395 PE=3 SV=1			A7RLM9	Predicted protein OS=Nematostella vectensis OX=45351 GN=v1g239161 PE=3 SV=1	RP-S10e, RPS10; small subunit ribosomal protein S10e	Small subunit ribosomal protein s10e; Predicted protein
A7SSN1	Predicted protein OS=Nematostella vectensis OX=45351 GN=v1g130157 PE=3 SV=1	MTCH; mitochondrial carrier	Mitochondrial carrier homolog 2-like; Predicted protein; Belongs to the mitochondrial carrier (TC 2.A.29) family	A7SJK6	Predicted protein OS=Nematostella vectensis OX=45351 GN=v1g213250 PE=3 SV=1		Predicted protein; Belongs to the actin family	A7RU20	Predicted protein OS=Nematostella vectensis OX=45351 GN=v1g181969 PE=4 SV=1	PPP1R7, SDS22; protein phosphatase 1 regulatory subunit 7	Protein phosphatase 1 regulatory subunit 7; Predicted protein	A7S0P8	Predicted protein OS=Nematostella vectensis OX=45351 GN=v1g165005 PE=3 SV=1	RDH8; retinol dehydrogenase 8 [EC:1.1.1.-]	Retinol dehydrogenase 8; Predicted protein; Belongs to the short-chain dehydrogenases/reductases (SDR) family	A7RZU8	Eukaryotic translation initiation factor 5 OS=Nematostella vectensis OX=45351 GN=v1g99103 PE=3 SV=1			A7RTS1	Predicted protein OS=Nematostella vectensis OX=45351 GN=v1g240618 PE=4 SV=1	RAP1A; Ras-related protein Rap-1A	Ras-related protein rap-1a; Predicted protein
A7T8H6	Predicted protein OS=Nematostella vectensis OX=45351 GN=v1g150226 PE=4 SV=1		Predicted protein	A7SS91	Predicted protein OS=Nematostella vectensis OX=45351 GN=v1g216666 PE=4 SV=1		Collagen triple helix repeat-containing protein 1; Predicted protein	A7RVE8	Predicted protein OS=Nematostella vectensis OX=45351 GN=v1g182399 PE=3 SV=1	COPS5, CSN5; COP9 signalosome complex subunit 5 [EC:3.4.-.-]	COP9 signalosome complex subunit 5; Predicted protein	A7SLG8	Predicted protein OS=Nematostella vectensis OX=45351 GN=v1g171873 PE=4 SV=1	ELMO1, CED12; engulfment and cell motility protein 1	Engulfment and cell motility protein 1; Predicted protein	A7RHF7	Eukaryotic translation initiation factor 6 OS=Nematostella vectensis OX=45351 GN=EIF6 PE=3 SV=1			A7S1A8	Predicted protein OS=Nematostella vectensis OX=45351 GN=v1g242153 PE=4 SV=1		Universal stress protein in qah/oas sulfhydrylase 3'region; Predicted protein
A7RIE1	Predicted protein OS=Nematostella vectensis OX=45351 GN=v1g159083 PE=3 SV=1	DOCK1; dedicator of cytokinesis protein 1	Dedicator of cytokinesis protein 1 isoform x1; Predicted protein; Belongs to the DOCK family	A7SW08	Predicted protein OS=Nematostella vectensis OX=45351 GN=v1g218352 PE=4 SV=1		Uncharacterized protein loc5503099 isoform x1; Predicted protein	A7S6J5	Predicted protein OS=Nematostella vectensis OX=45351 GN=v1g186301 PE=3 SV=1	K06874; zinc finger protein	Zinc finger protein zpr1; Predicted protein	A7RMC7	Predicted protein OS=Nematostella vectensis OX=45351 GN=v1g179729 PE=4 SV=1		Saccharopine dehydrogenase-like oxidoreductase; Predicted protein	A7S4K7	Exportin-2 OS=Nematostella vectensis OX=45351 GN=v1g185581 PE=3 SV=1			A7S650	Predicted protein OS=Nematostella vectensis OX=45351 GN=v1g243138 PE=4 SV=1		Predicted protein
A7RT86	Predicted protein OS=Nematostella vectensis OX=45351 GN=v1g162417 PE=4 SV=1	E2.2.1.1, tktA, tktB; transketolase [EC:2.2.1.1]	Predicted protein	A7T5R3	Predicted protein OS=Nematostella vectensis OX=45351 GN=v1g222694 PE=4 SV=1	ADAMTS6; a disintegrin and metalloproteinase with thrombospondin motifs 6 [EC:3.4.24.-]	Predicted protein	A7SC06	Predicted protein OS=Nematostella vectensis OX=45351 GN=v1g188037 PE=3 SV=1	CSTA_B; cystatin-A/B	Predicted protein; Belongs to the cystatin family	A7RS48	Predicted protein OS=Nematostella vectensis OX=45351 GN=v1g181382 PE=4 SV=1	ABHD17; abhydrolase domain-containing protein 17 [EC:3.1.2.22]	Alpha/beta hydrolase domain-containing protein 17c; Predicted protein	A7S8I5	Ferritin OS=Nematostella vectensis OX=45351 GN=v1g208427 PE=3 SV=1			A7S8C3	Predicted protein OS=Nematostella vectensis OX=45351 GN=v1g243534 PE=4 SV=1	QCR2, UQCRC2; ubiquinol-cytochrome c reductase core subunit 2	Cytochrome b-c1 complex subunit 2, mitochondrial isoform x1; Predicted protein
A7RTJ4	Predicted protein OS=Nematostella vectensis OX=45351 GN=v1g162513 PE=3 SV=1	TAF6; transcription initiation factor TFIID subunit 6	Transcription initiation factor tfiid subunit 6; Predicted protein	A7T7V2	Predicted protein OS=Nematostella vectensis OX=45351 GN=v1g223532 PE=4 SV=1		Predicted protein	A7SD22	Predicted protein OS=Nematostella vectensis OX=45351 GN=v1g188356 PE=3 SV=1	RP-L44e, RPL44; large subunit ribosomal protein L44e	Large subunit ribosomal protein l44e; Predicted protein; Belongs to the eukaryotic ribosomal protein eL42 family	A7S2B4	Predicted protein OS=Nematostella vectensis OX=45351 GN=v1g184779 PE=3 SV=1	ACSS1_2, acs; acetyl-CoA synthetase [EC:6.2.1.1]	Acetyl-coenzyme a synthetase, cytoplasmic; Predicted protein	A7SF13	Fructose-bisphosphate aldolase OS=Nematostella vectensis OX=45351 GN=v1g244812 PE=3 SV=1			A7SR61	Predicted protein OS=Nematostella vectensis OX=45351 GN=v1g246873 PE=4 SV=1		Uncharacterized protein loc5505045; Predicted protein
A7RTW3	Predicted protein OS=Nematostella vectensis OX=45351 GN=v1g162648 PE=3 SV=1	AP1M; AP-1 complex subunit mu	AP-1 complex subunit mu-1; Predicted protein; Belongs to the adaptor complexes medium subunit family	A7S3Z5	Predicted protein OS=Nematostella vectensis OX=45351 GN=v1g229337 PE=3 SV=1	EIF2S2; translation initiation factor 2 subunit 2	Eukaryotic translation initiation factor 2 subunit 2; Predicted protein	A7SD62	Predicted protein OS=Nematostella vectensis OX=45351 GN=v1g188407 PE=3 SV=1	AMPD; AMP deaminase [EC:3.5.4.6]	Predicted protein	A7SBG2	Predicted protein OS=Nematostella vectensis OX=45351 GN=v1g187863 PE=3 SV=1		Denn domain-containing protein 10 isoform x1; Predicted protein	A7SYK1	Fumarate hydratase OS=Nematostella vectensis OX=45351 GN=v1g237597 PE=3 SV=1			A7SUQ5	Predicted protein OS=Nematostella vectensis OX=45351 GN=v1g247521 PE=3 SV=1	RP-L24e, RPL24; large subunit ribosomal protein L24e	Large subunit ribosomal protein l24e; Predicted protein
A7RZ03	Predicted protein OS=Nematostella vectensis OX=45351 GN=v1g164353 PE=3 SV=1	CYC; cytochrome c	Predicted protein; Electron carrier protein. The oxidized form of the cytochrome c heme group can accept an electron from the heme group of the cytochrome c1 subunit of cytochrome reductase. Cytochrome c then transfers this electron to the cytochrome oxidase complex, the final protein carrier in the mitochondrial electron-transport chain	A7RHG1	Predicted protein OS=Nematostella vectensis OX=45351 GN=v1g231809 PE=4 SV=1	KLHL20, KLEIP; kelch-like protein 20	Kelch domain-containing protein 8b; Predicted protein	A7SEM3	Predicted protein OS=Nematostella vectensis OX=45351 GN=v1g188927 PE=3 SV=1	iolG; myo-inositol 2-dehydrogenase / D-chiro-inositol 1-dehydrogenase [EC:1.1.1.18 1.1.1.369]	Myo-inositol 2-dehydrogenase / d-chiro-inositol 1-dehydrogenase; Predicted protein	A7SF35	Predicted protein OS=Nematostella vectensis OX=45351 GN=v1g189121 PE=4 SV=1		Predicted protein	A7S143	Gamma-cystathionase OS=Nematostella vectensis OX=45351 GN=v1g184363 PE=3 SV=1			A7T0K8	Predicted protein OS=Nematostella vectensis OX=45351 GN=v1g248362 PE=3 SV=1	pfdB, PFDN6; prefoldin beta subunit	Prefoldin beta subunit; Predicted protein
A7S3V6	Predicted protein OS=Nematostella vectensis OX=45351 GN=v1g166091 PE=3 SV=1	CSNK2A; casein kinase II subunit alpha [EC:2.7.11.1]	Casein kinase ii subunit alpha isoform x1; Predicted protein; Belongs to the protein kinase superfamily	A7SMA8	Predicted protein OS=Nematostella vectensis OX=45351 GN=v1g233373 PE=4 SV=1	RBM3; RNA-binding protein 3	Rna-binding protein 3; Predicted protein	A7SF39	Predicted protein OS=Nematostella vectensis OX=45351 GN=v1g189124 PE=4 SV=1	HADHA; enoyl-CoA hydratase / long-chain 3-hydroxyacyl-CoA dehydrogenase [EC:4.2.1.17 1.1.1.211]	Enoyl-coa hydratase / long-chain 3-hydroxyacyl-coa dehydrogenase; Predicted protein	A7SHU3	Predicted protein OS=Nematostella vectensis OX=45351 GN=v1g189983 PE=4 SV=1	RAB2A; Ras-related protein Rab-2A	Ras-related protein rab-2a; Predicted protein	A7SPN7	Glycerol-3-phosphate dehydrogenase OS=Nematostella vectensis OX=45351 GN=v1g246617 PE=3 SV=1			A7T2D6	Predicted protein OS=Nematostella vectensis OX=45351 GN=v1g248598 PE=4 SV=1		Histone-lysine n-methyltransferase, h3 lysine-36 specific; Predicted protein
A7S9Y6	Predicted protein OS=Nematostella vectensis OX=45351 GN=v1g168160 PE=3 SV=1	PMPCB, MAS1; mitochondrial-processing peptidase subunit beta [EC:3.4.24.64]	Mitochondrial-processing peptidase subunit beta; Predicted protein; Belongs to the peptidase M16 family	A7RRY6	Predicted protein OS=Nematostella vectensis OX=45351 GN=v1g236584 PE=4 SV=1	CFAP410, C21ORF2; cilla- and flagella-associated protein	Cilia- and flagella-associated protein 410; Predicted protein	A7SNX0	Predicted protein OS=Nematostella vectensis OX=45351 GN=v1g191860 PE=3 SV=1	CTSB; cathepsin B [EC:3.4.22.1]	Predicted protein; Belongs to the peptidase C1 family	A7SN59	Predicted protein OS=Nematostella vectensis OX=45351 GN=v1g191580 PE=3 SV=1	CAPN5; calpain-5 [EC:3.4.22.-]	Predicted protein; Belongs to the peptidase C2 family	A7SR35	Glycine dehydrogenase (aminomethyl-transferring) OS=Nematostella vectensis OX=45351 GN=v1g173380 PE=4 SV=1			A7RKR7	Predicted protein OS=Nematostella vectensis OX=45351 GN=v1g85009 PE=3 SV=1	LLGL; lethal(2) giant larvae protein	Lethal(2) giant larvae protein homolog 1 isoform X1; Predicted protein
A7SM46	Predicted protein OS=Nematostella vectensis OX=45351 GN=v1g172038 PE=3 SV=1	HYOU1; hypoxia up-regulated 1	Hypoxia up-regulated protein 1; Predicted protein; Belongs to the heat shock protein 70 family	A7RIK3	Predicted protein OS=Nematostella vectensis OX=45351 GN=v1g238554 PE=4 SV=1		5-methyltetrahydropteroyltriglutamate-- homocysteine methyltransferase; Predicted protein	A7RMU0	Predicted protein OS=Nematostella vectensis OX=45351 GN=v1g199437 PE=4 SV=1	NIT1, ybeM; deaminated glutathione amidase [EC:3.5.1.128]	Deaminated glutathione amidase; Predicted protein	A7SQP7	Predicted protein OS=Nematostella vectensis OX=45351 GN=v1g192469 PE=4 SV=1		Homeobox protein nkx-2.4; Predicted protein	A7SPM6	Glycylpeptide N-tetradecanoyltransferase OS=Nematostella vectensis OX=45351 GN=v1g172911 PE=3 SV=1			A7RN11	Predicted protein OS=Nematostella vectensis OX=45351 GN=v1g87276 PE=4 SV=1	AIMP1, ARC1; aminoacyl tRNA synthase complex-interacting multifunctional protein 1	Aminoacyl trna synthase complex-interacting multifunctional protein 1; Predicted protein
A7SPF6	Predicted protein OS=Nematostella vectensis OX=45351 GN=v1g172835 PE=4 SV=1		Uncharacterized protein loc5505738; Predicted protein	A7RIP3	Predicted protein OS=Nematostella vectensis OX=45351 GN=v1g238581 PE=3 SV=1		UPF0577 protein KIAA1324-like; Predicted protein	A7RTK9	Predicted protein OS=Nematostella vectensis OX=45351 GN=v1g201959 PE=4 SV=1		Hemicentin-1 isoform X1; Predicted protein	A7STK4	Predicted protein OS=Nematostella vectensis OX=45351 GN=v1g193385 PE=4 SV=1	CAPS; calcyphosin	Calcyphosin-like protein isoform x2; Predicted protein	A7RM33	Glyoxalase domain-containing protein 4 OS=Nematostella vectensis OX=45351 GN=v1g179620 PE=3 SV=1			A7RMQ8	Proteasome subunit alpha type OS=Nematostella vectensis OX=45351 GN=v1g179894 PE=3 SV=1
A7T2D5	Predicted protein OS=Nematostella vectensis OX=45351 GN=v1g176370 PE=4 SV=1	RAB6A; Ras-related protein Rab-6A	Ras-related protein rab-6a isoform x1; Predicted protein	A7RKP7	Predicted protein OS=Nematostella vectensis OX=45351 GN=v1g238966 PE=3 SV=1		Phosphoribosyl pyrophosphate synthase-associated protein 2; Predicted protein	A7RXH8	Predicted protein OS=Nematostella vectensis OX=45351 GN=v1g203613 PE=4 SV=1		Kielin/chordin-like protein; Predicted protein	A7RMX1	Predicted protein OS=Nematostella vectensis OX=45351 GN=v1g199483 PE=4 SV=1	DBNL, ABP1; drebrin-like protein	Uncharacterized protein loc5519376; Predicted protein	A7S170	GTP:AMP phosphotransferase, mitochondrial OS=Nematostella vectensis OX=45351 GN=v1g184404 PE=3 SV=1			A7RIX7	Proteasome subunit alpha type OS=Nematostella vectensis OX=45351 GN=v1g238636 PE=3 SV=1
A7RM89	Predicted protein OS=Nematostella vectensis OX=45351 GN=v1g179675 PE=4 SV=1	E4.1.3.1, aceA; isocitrate lyase [EC:4.1.3.1]	Predicted protein	A7S2Q6	Predicted protein OS=Nematostella vectensis OX=45351 GN=v1g242448 PE=4 SV=1		Tetratricopeptide repeat protein 28; Predicted protein	A7S664	Predicted protein OS=Nematostella vectensis OX=45351 GN=v1g207416 PE=4 SV=1		Hemicentin-1 isoform X1; Predicted protein	A7RPQ5	Predicted protein OS=Nematostella vectensis OX=45351 GN=v1g200262 PE=4 SV=1		Uncharacterized protein loc5518731 isoform x1; Predicted protein	A7RNI1	Histidine ammonia-lyase OS=Nematostella vectensis OX=45351 GN=v1g160941 PE=3 SV=1			A7SH57	Protein BUD31 homolog OS=Nematostella vectensis OX=45351 GN=v1g245247 PE=3 SV=1
A7RQX5	Predicted protein OS=Nematostella vectensis OX=45351 GN=v1g180943 PE=3 SV=1	PSME3; proteasome activator subunit 3 (PA28 gamma)	Proteasome activator subunit 3 (pa28 gamma); Predicted protein	A7S9P7	Predicted protein OS=Nematostella vectensis OX=45351 GN=v1g243800 PE=3 SV=1	ATPeVS1, ATP6S1; V-type H+-transporting ATPase S1 subunit	V-type h+-transporting atpase s1 subunit; Predicted protein	A7SS38	Predicted protein OS=Nematostella vectensis OX=45351 GN=v1g216602 PE=3 SV=1		Uncharacterized protein loc116613550; Predicted protein	A7SB80	Predicted protein OS=Nematostella vectensis OX=45351 GN=v1g209600 PE=3 SV=1	SORT1; sortilin	Pancreatic lipase-related protein 2; Sortilin	A7RJM8	Histone H2B OS=Nematostella vectensis OX=45351 GN=v1g198116 PE=3 SV=1			A7RTZ9	S-adenosylmethionine synthase OS=Nematostella vectensis OX=45351 GN=v1g181936 PE=3 SV=1
A7S2H8	Predicted protein OS=Nematostella vectensis OX=45351 GN=v1g184858 PE=4 SV=1	NARS, asnS; asparaginyl-tRNA synthetase [EC:6.1.1.22]	Predicted protein	A7SDG7	Predicted protein OS=Nematostella vectensis OX=45351 GN=v1g244505 PE=4 SV=1		Predicted protein	A7T3A5	Predicted protein OS=Nematostella vectensis OX=45351 GN=v1g221736 PE=4 SV=1		Uncharacterized protein loc5500166; Predicted protein	A7SQC8	Predicted protein OS=Nematostella vectensis OX=45351 GN=v1g215767 PE=4 SV=1		Proline and serine-rich protein 1; Predicted protein	A7T055	Importin subunit alpha OS=Nematostella vectensis OX=45351 GN=v1g195115 PE=3 SV=1			A7SS63	Serine hydroxymethyltransferase OS=Nematostella vectensis OX=45351 GN=v1g129467 PE=3 SV=1
A7S6D8	Predicted protein OS=Nematostella vectensis OX=45351 GN=v1g186249 PE=3 SV=1		Protein nipsnap homolog 3a; Predicted protein	A7SFC6	Predicted protein OS=Nematostella vectensis OX=45351 GN=v1g244873 PE=4 SV=1	PRLHR, GPR10; prolactin releasing hormone receptor	Prolactin releasing hormone receptor; Predicted protein	A7RY60	Predicted protein OS=Nematostella vectensis OX=45351 GN=v1g226633 PE=3 SV=1	SAP18; histone deacetylase complex subunit SAP18	Histone deacetylase complex subunit sap18; Predicted protein	A7SXB3	Predicted protein OS=Nematostella vectensis OX=45351 GN=v1g218953 PE=4 SV=1	RANGAP1; Ran GTPase-activating protein 1	Ran gtpase-activating protein 1 isoform x1; Predicted protein	A7RG06	Inosine-5'-monophosphate dehydrogenase OS=Nematostella vectensis OX=45351 GN=v1g177384 PE=3 SV=1			A7SP86	Signal sequence receptor subunit delta OS=Nematostella vectensis OX=45351 GN=v1g237405 PE=3 SV=1
A7SK19	Predicted protein OS=Nematostella vectensis OX=45351 GN=v1g190669 PE=3 SV=1	LHPP; phospholysine phosphohistidine inorganic pyrophosphate phosphatase [EC:3.6.1.1 3.1.3.-]	Phospholysine phosphohistidine inorganic pyrophosphate phosphatase; Predicted protein	A7SFV4	Predicted protein OS=Nematostella vectensis OX=45351 GN=v1g244991 PE=3 SV=1		Protein cdv3 homolog; Predicted protein	A7SCW3	Predicted protein OS=Nematostella vectensis OX=45351 GN=v1g229912 PE=4 SV=1	PLEKHF; pleckstrin homology domain-containing family F	Pleckstrin homology domain-containing family f member 2; Predicted protein	A7SA87	Predicted protein OS=Nematostella vectensis OX=45351 GN=v1g226991 PE=3 SV=1	ACADVL; very long chain acyl-CoA dehydrogenase [EC:1.3.8.9]	Very long-chain specific acyl-coa dehydrogenase, mitochondrial isoform x1; Predicted protein	A7S766	Leucyl-tRNA synthetase OS=Nematostella vectensis OX=45351 GN=v1g107058 PE=3 SV=1			A7RQN2	Thioredoxin OS=Nematostella vectensis OX=45351 GN=v1g236543 PE=3 SV=1
A7SUU3	Predicted protein OS=Nematostella vectensis OX=45351 GN=v1g193817 PE=3 SV=1	LSM6; U6 snRNA-associated Sm-like protein LSm6	U6 snRNA-associated Sm-like protein LSm6; Predicted protein	A7SJF3	Predicted protein OS=Nematostella vectensis OX=45351 GN=v1g245654 PE=4 SV=1		Phosphomethylethanolamine n-methyltransferase; Predicted protein	A7RMJ5	Predicted protein OS=Nematostella vectensis OX=45351 GN=v1g232013 PE=4 SV=1		Adhesion g protein-coupled receptor l3; Predicted protein	A7RER3	Predicted protein OS=Nematostella vectensis OX=45351 GN=v1g227824 PE=4 SV=1	RAB27A; Ras-related protein Rab-27A	Ras-related protein rab-27a isoform x2; Predicted protein	A7S338	Lissencephaly-1 homolog OS=Nematostella vectensis OX=45351 GN=v1g242515 PE=3 SV=1			A7RTW0	Transcription factor BTF3 OS=Nematostella vectensis OX=45351 GN=v1g202084 PE=3 SV=1
A7SZ09	Predicted protein OS=Nematostella vectensis OX=45351 GN=v1g194889 PE=3 SV=1	SDR16C5; all-trans-retinol dehydrogenase (NAD+) [EC:1.1.1.105]	All-trans-retinol dehydrogenase (nad+); Predicted protein; Belongs to the short-chain dehydrogenases/reductases (SDR) family	A7SK91	Predicted protein OS=Nematostella vectensis OX=45351 GN=v1g245829 PE=3 SV=1	DNAH; dynein axonemal heavy chain	Low quality protein: dynein heavy chain 10, axonemal; Predicted protein	A7SDD7	Predicted protein OS=Nematostella vectensis OX=45351 GN=v1g233046 PE=4 SV=1	PSAP, SGP1; saposin	Predicted protein	A7S0K6	Predicted protein OS=Nematostella vectensis OX=45351 GN=v1g229120 PE=4 SV=1	PACSIN; protein kinase C and casein kinase substrate in neurons protein	Predicted protein	A7S2W5	Lysine--2-oxoglutarate reductase OS=Nematostella vectensis OX=45351 GN=v1g165768 PE=3 SV=1			A7T059	Transgelin OS=Nematostella vectensis OX=45351 GN=v1g195118 PE=3 SV=1
A7RJB4	Predicted protein OS=Nematostella vectensis OX=45351 GN=v1g197953 PE=4 SV=1	CTHRC1; collagen triple helix repeat-containing protein 1	Collagen triple helix repeat-containing protein 1; Predicted protein	A7SMA7	Predicted protein OS=Nematostella vectensis OX=45351 GN=v1g246171 PE=4 SV=1	CIRBP; cold-inducible RNA-binding protein	Glycine-rich rna-binding protein 1 isoform x1; Predicted protein	A7SFE9	Predicted protein OS=Nematostella vectensis OX=45351 GN=v1g233133 PE=4 SV=1	ODF3; outer dense fiber protein 3	Outer dense fiber protein 3; Predicted protein	A7SRR4	Predicted protein OS=Nematostella vectensis OX=45351 GN=v1g235862 PE=3 SV=1	UBE2L3, UBCH7; ubiquitin-conjugating enzyme E2 L3 [EC:2.3.2.23]	Ubiquitin-conjugating enzyme e2 l3; Predicted protein; Belongs to the ubiquitin-conjugating enzyme family	A7T4M8	Metalloendopeptidase (Fragment) OS=Nematostella vectensis OX=45351 GN=v1g7293 PE=4 SV=1
A7RKN2	Predicted protein OS=Nematostella vectensis OX=45351 GN=v1g198494 PE=4 SV=1		Uncharacterized protein loc5520234; Predicted protein	A7SMS7	Predicted protein OS=Nematostella vectensis OX=45351 GN=v1g246240 PE=4 SV=1		Uncharacterized protein loc5506378 isoform x1; Predicted protein	A7S5T4	Predicted protein OS=Nematostella vectensis OX=45351 GN=v1g234969 PE=3 SV=1		Steroid 17-alpha-hydroxylase/17,20 lyase; Predicted protein; Belongs to the cytochrome P450 family	A7RX67	Predicted protein OS=Nematostella vectensis OX=45351 GN=v1g236715 PE=3 SV=1	ENTPD1_3_8, CD39; apyrase [EC:3.6.1.5]	Ectonucleoside triphosphate diphosphohydrolase 1; Predicted protein; Belongs to the GDA1/CD39 NTPase family	A7RT23	Methionine aminopeptidase 2 OS=Nematostella vectensis OX=45351 GN=v1g181577 PE=3 SV=1
A7RP35	Predicted protein OS=Nematostella vectensis OX=45351 GN=v1g199963 PE=4 SV=1	DNAL1; dynein axonemal light chain 1	Dynein light chain 1, axonemal; Predicted protein	A7SP53	Predicted protein OS=Nematostella vectensis OX=45351 GN=v1g246510 PE=3 SV=1	VPS13A_C; vacuolar protein sorting-associated protein 13A/C	Vacuolar protein sorting-associated protein 13a; Predicted protein	A7RUS8	Predicted protein OS=Nematostella vectensis OX=45351 GN=v1g236658 PE=4 SV=1		Universal stress protein slr1101; Predicted protein	A7SAS6	Predicted protein OS=Nematostella vectensis OX=45351 GN=v1g237075 PE=3 SV=1	ATPeV1E, ATP6E; V-type H+-transporting ATPase subunit E	V-type h+-transporting atpase subunit e; Predicted protein	A7SPM9	Methionine--tRNA ligase, cytoplasmic (Fragment) OS=Nematostella vectensis OX=45351 GN=v1g10320 PE=3 SV=1
A7RPQ8	Predicted protein OS=Nematostella vectensis OX=45351 GN=v1g200267 PE=4 SV=1		Uncharacterized protein loc5518684 isoform x1; Predicted protein	A7SRF9	Predicted protein OS=Nematostella vectensis OX=45351 GN=v1g246930 PE=4 SV=1		Von willebrand factor a domain-containing protein 7; Predicted protein	A7S1I9	Predicted protein OS=Nematostella vectensis OX=45351 GN=v1g236834 PE=3 SV=1	RP-L5e, RPL5; large subunit ribosomal protein L5e	Large subunit ribosomal protein l5e; Predicted protein	A7RHY2	Predicted protein OS=Nematostella vectensis OX=45351 GN=v1g238402 PE=4 SV=1		Golgin subfamily a member 6-like protein 22; Predicted protein	A7SFQ0	Mitogen-activated protein kinase OS=Nematostella vectensis OX=45351 GN=v1g116697 PE=3 SV=1
A7RRJ4	Predicted protein OS=Nematostella vectensis OX=45351 GN=v1g201060 PE=4 SV=1	SCGN; secretagogin	Predicted protein	A7SVQ6	Predicted protein OS=Nematostella vectensis OX=45351 GN=v1g247680 PE=4 SV=1		Predicted protein	A7SWW7	Predicted protein OS=Nematostella vectensis OX=45351 GN=v1g237574 PE=4 SV=1		Pituitary tumor-transforming gene 1 protein-interacting protein; Predicted protein	A7RMK0	Predicted protein OS=Nematostella vectensis OX=45351 GN=v1g239385 PE=3 SV=1	CHMP4A_B, SNF7, VPS32A_B; charged multivesicular body protein 4A/B	Charged multivesicular body protein 4b; Predicted protein; Belongs to the SNF7 family	A7SCW2	NSFL1 cofactor p47 OS=Nematostella vectensis OX=45351 GN=v1g113586 PE=4 SV=1
A7RVI6	Predicted protein OS=Nematostella vectensis OX=45351 GN=v1g202761 PE=4 SV=1	SRSF1, SFRS1, ASF, SF2; serine/arginine-rich splicing factor 1	Predicted protein	A7SXZ3	Predicted protein OS=Nematostella vectensis OX=45351 GN=v1g248025 PE=4 SV=1	NECAB; N-terminal EF-hand calcium-binding protein	N-terminal ef-hand calcium-binding protein 1 isoform x1; Predicted protein	A7SZB9	Predicted protein OS=Nematostella vectensis OX=45351 GN=v1g237612 PE=3 SV=1	PLIN2, ADRP; perilipin-2	Uncharacterized protein loc5501794; Predicted protein; Belongs to the perilipin family	A7RP49	Predicted protein OS=Nematostella vectensis OX=45351 GN=v1g239709 PE=3 SV=1	SLC8A, NCX; solute carrier family 8 (sodium/calcium exchanger)	Solute carrier family 8 (sodium/calcium exchanger); Predicted protein; Belongs to the Ca(2+):cation antiporter (CaCA) (TC 2.A.19) family	A7SG38	Peptidyl-prolyl cis-trans isomerase OS=Nematostella vectensis OX=45351 GN=v1g170242 PE=4 SV=1
A7RX71	Predicted protein OS=Nematostella vectensis OX=45351 GN=v1g203479 PE=4 SV=1		Ferric-chelate reductase 1; Predicted protein	A7RW65	Predicted protein OS=Nematostella vectensis OX=45351 GN=v1g95805 PE=3 SV=1	E2.3.1.7; carnitine O-acetyltransferase [EC:2.3.1.7]	Carnitine o-acetyltransferase; Predicted protein	A7RG96	Predicted protein OS=Nematostella vectensis OX=45351 GN=v1g238047 PE=4 SV=1		Uncharacterized protein loc5521666; Predicted protein	A7RPY1	Predicted protein OS=Nematostella vectensis OX=45351 GN=v1g239871 PE=4 SV=1		Uncharacterized protein loc5518573 isoform x1; Predicted protein; Belongs to the CRISP family	A7S8R6	Phospholipase B-like OS=Nematostella vectensis OX=45351 GN=v1g167825 PE=3 SV=1
A7S803	Predicted protein OS=Nematostella vectensis OX=45351 GN=v1g208197 PE=3 SV=1		Predicted protein	A7RZM6	Predicted protein OS=Nematostella vectensis OX=45351 GN=v1g98842 PE=4 SV=1	AS3MT; arsenite methyltransferase [EC:2.1.1.137]	Arsenite methyltransferase; Predicted protein	A7RIM6	Predicted protein OS=Nematostella vectensis OX=45351 GN=v1g238573 PE=4 SV=1		Uncharacterized protein loc5521084; Predicted protein	A7RRB8	Predicted protein OS=Nematostella vectensis OX=45351 GN=v1g240128 PE=4 SV=1	BTBD3_6; BTB/POZ domain-containing protein 3/6	Btb/poz domain-containing protein 3/6; Predicted protein	A7S2N3	Predicted protein (Fragment) OS=Nematostella vectensis OX=45351 GN=v1g102079 PE=4 SV=1	TFG; protein TFG	Predicted protein
A7SAH7	Predicted protein OS=Nematostella vectensis OX=45351 GN=v1g209267 PE=4 SV=1		CD151 antigen; Tetraspanin	A7RZW0	Predicted protein OS=Nematostella vectensis OX=45351 GN=v1g99227 PE=3 SV=1	DHRS7; dehydrogenase/reductase SDR family member 7 [EC:1.1.-.-]	Dehydrogenase/reductase sdr family member 7; Predicted protein; Belongs to the short-chain dehydrogenases/reductases (SDR) family	A7RJ98	Predicted protein OS=Nematostella vectensis OX=45351 GN=v1g238706 PE=3 SV=1	RNASET2; ribonuclease T2 [EC:4.6.1.19]	Predicted protein; Belongs to the RNase T2 family	A7RTE3	Predicted protein OS=Nematostella vectensis OX=45351 GN=v1g240549 PE=3 SV=1		Dna repair protein xrcc4; Predicted protein	A7S690	Predicted protein (Fragment) OS=Nematostella vectensis OX=45351 GN=v1g106028 PE=3 SV=1	CETN1; centrin-1	Predicted protein
A7SDT8	Predicted protein OS=Nematostella vectensis OX=45351 GN=v1g210724 PE=4 SV=1	LY6D_E_F_G6_H; lymphocyte antigen 6 complex locus protein D/E/F/G6/H	Lymphocyte antigen 6 complex locus protein d/e/f/g6/h; Predicted protein	A7SUS0	Prefoldin subunit 4 OS=Nematostella vectensis OX=45351 GN=v1g174565 PE=3 SV=1			A7RL59	Predicted protein OS=Nematostella vectensis OX=45351 GN=v1g239058 PE=3 SV=1	SLC25A11, OGC; solute carrier family 25 (mitochondrial oxoglutarate transporter), member 11	Solute carrier family 25 (mitochondrial oxoglutarate transporter), member 11; Predicted protein; Belongs to the mitochondrial carrier (TC 2.A.29) family	A7S233	Predicted protein OS=Nematostella vectensis OX=45351 GN=v1g242297 PE=4 SV=1		Predicted protein	A7S9M1	Predicted protein (Fragment) OS=Nematostella vectensis OX=45351 GN=v1g110033 PE=3 SV=1	ureG; urease accessory protein	Urease accessory protein ureg isoform x2; Predicted protein
A7SE62	Predicted protein OS=Nematostella vectensis OX=45351 GN=v1g210881 PE=3 SV=1		Collagen alpha-1(ii) chain; Predicted protein	A7T1N8	Prolyl endopeptidase OS=Nematostella vectensis OX=45351 GN=v1g248537 PE=3 SV=1			A7RP67	Predicted protein OS=Nematostella vectensis OX=45351 GN=v1g239717 PE=3 SV=1	DPY30; protein dpy-30	Protein dpy-30 homolog; Predicted protein	A7S6Z2	Predicted protein OS=Nematostella vectensis OX=45351 GN=v1g243289 PE=4 SV=1		Uncharacterized protein loc5512258; Predicted protein	A7SAW2	Predicted protein (Fragment) OS=Nematostella vectensis OX=45351 GN=v1g111502 PE=4 SV=1	ACBD3; golgi resident protein GCP60	Golgi resident protein gcp60; Predicted protein
A7SI69	Predicted protein OS=Nematostella vectensis OX=45351 GN=v1g212656 PE=4 SV=1		Uncharacterized protein loc5508049; Predicted protein	A7S863	Purple acid phosphatase OS=Nematostella vectensis OX=45351 GN=v1g208279 PE=3 SV=1			A7RQ40	Predicted protein OS=Nematostella vectensis OX=45351 GN=v1g239906 PE=4 SV=1		Uncharacterized protein loc5518554; Predicted protein	A7SAW4	Predicted protein OS=Nematostella vectensis OX=45351 GN=v1g244049 PE=4 SV=1	HNRNPL; heterogeneous nuclear ribonucleoprotein L	Heterogeneous nuclear ribonucleoprotein l; Predicted protein	A7SBG9	Predicted protein (Fragment) OS=Nematostella vectensis OX=45351 GN=v1g112221 PE=4 SV=1		Uncharacterized protein loc5510528; Predicted protein
A7SJC5	Predicted protein OS=Nematostella vectensis OX=45351 GN=v1g213159 PE=4 SV=1		Band 4.1-like protein 4a; Predicted protein	A7TAU6	S-adenosylmethionine synthase (Fragment) OS=Nematostella vectensis OX=45351 GN=v1g73760 PE=3 SV=1			A7RS00	Predicted protein OS=Nematostella vectensis OX=45351 GN=v1g240295 PE=4 SV=1		Uncharacterized protein loc5517731; Predicted protein	A7SCG8	Predicted protein OS=Nematostella vectensis OX=45351 GN=v1g244297 PE=4 SV=1		Uncharacterized protein loc5510161; Predicted protein	A7SEP3	Predicted protein (Fragment) OS=Nematostella vectensis OX=45351 GN=v1g115454 PE=4 SV=1	HNRNPF_H; heterogeneous nuclear ribonucleoprotein F/H	Predicted protein
A7SS21	Predicted protein OS=Nematostella vectensis OX=45351 GN=v1g216575 PE=4 SV=1		Uncharacterized protein loc5504698; Predicted protein	A7RN37	Seryl-tRNA synthetase OS=Nematostella vectensis OX=45351 GN=v1g239510 PE=3 SV=1			A7RSH0	Predicted protein OS=Nematostella vectensis OX=45351 GN=v1g240392 PE=4 SV=1	PEX11B; peroxin-11B	Peroxisomal membrane protein 11a; Predicted protein	A7SFU0	Predicted protein OS=Nematostella vectensis OX=45351 GN=v1g244980 PE=3 SV=1		UPF0577 protein KIAA1324-like homolog; Predicted protein	A7SJJ1	Predicted protein (Fragment) OS=Nematostella vectensis OX=45351 GN=v1g120633 PE=3 SV=1	LACC1, yfiH; purine-nucleoside/S-methyl-5'-thioadenosine phosphorylase / adenosine deaminase [EC:2.4.2.1 2.4.2.28 3.5.4.4]	Laccase domain-containing protein 1; Predicted protein
A7STC5	Predicted protein OS=Nematostella vectensis OX=45351 GN=v1g217188 PE=3 SV=1	CAMK2; calcium/calmodulin-dependent protein kinase (CaM kinase) II [EC:2.7.11.17]	Calcium/calmodulin-dependent protein kinase (cam kinase) ii; Predicted protein; Belongs to the protein kinase superfamily	A7S5L9	Signal peptidase complex catalytic subunit SEC11 OS=Nematostella vectensis OX=45351 GN=v1g166728 PE=3 SV=1			A7RUT2	Predicted protein OS=Nematostella vectensis OX=45351 GN=v1g240837 PE=4 SV=1		Universal stress protein slr1101; Predicted protein	A7SRL2	Predicted protein OS=Nematostella vectensis OX=45351 GN=v1g246955 PE=3 SV=1	COA7, SELRC1, RESA1; cytochrome c oxidase assembly factor 7	Cytochrome c oxidase assembly factor 7b isoform x2; Predicted protein	A7SJW1	Predicted protein (Fragment) OS=Nematostella vectensis OX=45351 GN=v1g120931 PE=3 SV=1	PRCP; lysosomal Pro-X carboxypeptidase [EC:3.4.16.2]	Lysosomal pro-x carboxypeptidase isoform x1; Predicted protein
A7T2A8	Predicted protein OS=Nematostella vectensis OX=45351 GN=v1g221291 PE=4 SV=1		Predicted protein	A7S6M1	Sodium/potassium-transporting ATPase subunit alpha OS=Nematostella vectensis OX=45351 GN=v1g186331 PE=2 SV=1			A7RXM0	Predicted protein OS=Nematostella vectensis OX=45351 GN=v1g241383 PE=4 SV=1		Uncharacterized protein loc5515815; Predicted protein	A7SY99	Predicted protein OS=Nematostella vectensis OX=45351 GN=v1g248060 PE=4 SV=1		Uncharacterized protein loc5502205; Predicted protein	A7SAI2	Predicted protein (Fragment) OS=Nematostella vectensis OX=45351 GN=v1g12130 PE=4 SV=1	CORO1B_1C_6; coronin-1B/1C/6	Predicted protein; Coronin
A7T8E0	Predicted protein OS=Nematostella vectensis OX=45351 GN=v1g223756 PE=4 SV=1		Perlucin-like protein; Predicted protein	A7RT61	Succinate-semialdehyde dehydrogenase OS=Nematostella vectensis OX=45351 GN=v1g162370 PE=3 SV=1			A7RZH7	Predicted protein OS=Nematostella vectensis OX=45351 GN=v1g241764 PE=4 SV=1		Predicted protein	A8DUP4	Predicted protein OS=Nematostella vectensis OX=45351 GN=v1g248749 PE=4 SV=1		Uncharacterized protein loc5499251; Predicted protein	A7SQI3	Predicted protein (Fragment) OS=Nematostella vectensis OX=45351 GN=v1g127599 PE=3 SV=1	AUB, PIWI; aubergine	Piwi-like protein 1 isoform x1; Predicted protein; Belongs to the argonaute family
A7TAL8	Predicted protein OS=Nematostella vectensis OX=45351 GN=v1g224560 PE=4 SV=1	AKR1A1, adh; alcohol dehydrogenase (NADP+) [EC:1.1.1.2]	Aldo-keto reductase family 1 member a1; Predicted protein	A7S2P3	Superoxide dismutase [Cu-Zn] OS=Nematostella vectensis OX=45351 GN=v1g234825 PE=3 SV=1			A7S1B4	Predicted protein OS=Nematostella vectensis OX=45351 GN=v1g242155 PE=4 SV=1		Universal stress protein yxie; Predicted protein	A8DUV5	Predicted protein OS=Nematostella vectensis OX=45351 GN=v1g248843 PE=4 SV=1		Uncharacterized protein loc116601139; Predicted protein	A7SUA9	Predicted protein (Fragment) OS=Nematostella vectensis OX=45351 GN=v1g132059 PE=3 SV=1		Translationally-controlled tumor protein homolog; Predicted protein; Belongs to the TCTP family
A8DVQ6	Predicted protein OS=Nematostella vectensis OX=45351 GN=v1g225779 PE=3 SV=1		50S ribosomal protein L3; Predicted protein; Belongs to the universal ribosomal protein uL3 family	A7SK24	Tetraspanin OS=Nematostella vectensis OX=45351 GN=v1g233307 PE=3 SV=1			A7S573	Predicted protein OS=Nematostella vectensis OX=45351 GN=v1g242949 PE=4 SV=1		Zinc finger ccch domain-containing protein 10; Predicted protein	A7S1L7	Prohibitin OS=Nematostella vectensis OX=45351 GN=v1g242223 PE=3 SV=1			A7SWY1	Predicted protein (Fragment) OS=Nematostella vectensis OX=45351 GN=v1g135928 PE=4 SV=1	HUGT; UDP-glucose:glycoprotein glucosyltransferase [EC:2.4.1.-]	Predicted protein
A7RXS1	Predicted protein OS=Nematostella vectensis OX=45351 GN=v1g228964 PE=3 SV=1	CDK1, CDC2; cyclin-dependent kinase 1 [EC:2.7.11.22 2.7.11.23]	Cyclin-dependent kinase 1 isoform x1; Predicted protein; Belongs to the protein kinase superfamily	A7RXX2	Thymidine phosphorylase OS=Nematostella vectensis OX=45351 GN=v1g241446 PE=3 SV=1			A7S5E7	Predicted protein OS=Nematostella vectensis OX=45351 GN=v1g242983 PE=4 SV=1		Uncharacterized protein loc5512855; Predicted protein	A7RN43	Pyrroline-5-carboxylate reductase OS=Nematostella vectensis OX=45351 GN=v1g160797 PE=3 SV=1			A7SWX7	Predicted protein (Fragment) OS=Nematostella vectensis OX=45351 GN=v1g135950 PE=4 SV=1	HUGT; UDP-glucose:glycoprotein glucosyltransferase [EC:2.4.1.-]	Udp-glucose:glycoprotein glucosyltransferase 1; Predicted protein
A7S0M2	Predicted protein OS=Nematostella vectensis OX=45351 GN=v1g229125 PE=4 SV=1	PRSS1_2_3; trypsin [EC:3.4.21.4]	Cub and peptidase domain-containing protein 2; Predicted protein; Belongs to the peptidase S1 family	A7RF51	Transaldolase OS=Nematostella vectensis OX=45351 GN=v1g177058 PE=3 SV=1			A7S620	Predicted protein OS=Nematostella vectensis OX=45351 GN=v1g243116 PE=4 SV=1		Uncharacterized protein loc5512641 isoform x1; Predicted protein	A7S8Z2	RuvB-like helicase OS=Nematostella vectensis OX=45351 GN=v1g243663 PE=3 SV=1			A7TAA0	Predicted protein (Fragment) OS=Nematostella vectensis OX=45351 GN=v1g152177 PE=3 SV=1	ATPeF1A, ATP5A1, ATP1; F-type H+-transporting ATPase subunit alpha	F-type h+-transporting atpase subunit alpha; Predicted protein
A7S1T2	Predicted protein OS=Nematostella vectensis OX=45351 GN=v1g229200 PE=3 SV=1	VPS26A_B; vacuolar protein sorting-associated protein 26A/B	Vacuolar protein sorting-associated protein 26b-like; Predicted protein	A7S698	Tubulin alpha chain OS=Nematostella vectensis OX=45351 GN=v1g186200 PE=3 SV=1			A7SA07	Predicted protein OS=Nematostella vectensis OX=45351 GN=v1g243872 PE=4 SV=1		Uncharacterized protein loc5511130; Predicted protein	A7SEP6	S-adenosylmethionine synthase OS=Nematostella vectensis OX=45351 GN=v1g233095 PE=3 SV=1			A8DVJ2	Predicted protein (Fragment) OS=Nematostella vectensis OX=45351 GN=v1g156512 PE=4 SV=1		26S proteasome non-ATPase regulatory subunit 2-like isoform X1; Predicted protein
A7SEX7	Predicted protein OS=Nematostella vectensis OX=45351 GN=v1g230057 PE=3 SV=1	IDE, ide; insulysin [EC:3.4.24.56]	Insulin-degrading enzyme; Predicted protein; Belongs to the peptidase M16 family	A7RRD4	Vacuolar protein sorting-associated protein 35 OS=Nematostella vectensis OX=45351 GN=v1g161846 PE=3 SV=1			A7SC13	Predicted protein OS=Nematostella vectensis OX=45351 GN=v1g244226 PE=4 SV=1		Predicted protein	A7S1V0	SEC22 vesicle-trafficking protein homolog B OS=Nematostella vectensis OX=45351 GN=v1g165401 PE=3 SV=1			A8DWA9	Predicted protein (Fragment) OS=Nematostella vectensis OX=45351 GN=v1g157231 PE=4 SV=1	GGT1_5, CD224; gamma-glutamyltranspeptidase / glutathione hydrolase / leukotriene-C4 hydrolase [EC:2.3.2.2 3.4.19.13 3.4.19.14]	Gamma-glutamyltranspeptidase / glutathione hydrolase / leukotriene-c4 hydrolase; Predicted protein
A7SW65	Predicted protein OS=Nematostella vectensis OX=45351 GN=v1g231022 PE=4 SV=1	ACSBG; long-chain-fatty-acid--CoA ligase ACSBG [EC:6.2.1.3]	Predicted protein					A7SCK6	Predicted protein OS=Nematostella vectensis OX=45351 GN=v1g244319 PE=4 SV=1	RAC1; Ras-related C3 botulinum toxin substrate 1	Ras-related c3 botulinum toxin substrate 1; Predicted protein; Belongs to the small GTPase superfamily. Rho family	A7RZ11	Signal peptidase complex subunit 2 OS=Nematostella vectensis OX=45351 GN=v1g241683 PE=3 SV=1			A7S1W8	Predicted protein (Fragment) OS=Nematostella vectensis OX=45351 GN=v1g184640 PE=3 SV=1	GRO, TLE; groucho	Transducin-like enhancer protein 4; Predicted protein
A7T4G2	Predicted protein OS=Nematostella vectensis OX=45351 GN=v1g231431 PE=4 SV=1	PPP6C; serine/threonine-protein phosphatase 6 catalytic subunit [EC:3.1.3.16]	Predicted protein					A7SGM7	Predicted protein OS=Nematostella vectensis OX=45351 GN=v1g245160 PE=3 SV=1		Fumarylacetoacetate hydrolase domain-containing protein 2; Predicted protein	A7RJT7	Splicing factor U2AF subunit OS=Nematostella vectensis OX=45351 GN=v1g228171 PE=3 SV=1			A7S2E0	Predicted protein (Fragment) OS=Nematostella vectensis OX=45351 GN=v1g21003 PE=4 SV=1	KRAB; KRAB domain-containing zinc finger protein	Zinc finger and scan domain-containing protein 2 isoform x1; Predicted protein
A7RKZ0	Predicted protein OS=Nematostella vectensis OX=45351 GN=v1g231946 PE=3 SV=1	PAPSS; 3'-phosphoadenosine 5'-phosphosulfate synthase [EC:2.7.7.4 2.7.1.25]	Low quality protein: bifunctional 3'-phosphoadenosine 5'-phosphosulfate synthase; Predicted protein					A7SLR0	Predicted protein OS=Nematostella vectensis OX=45351 GN=v1g246076 PE=4 SV=1		Uncharacterized protein loc5506748 isoform x1; Predicted protein	A7RNN8	Tetraspanin OS=Nematostella vectensis OX=45351 GN=v1g88003 PE=3 SV=1			A7SRV3	Predicted protein (Fragment) OS=Nematostella vectensis OX=45351 GN=v1g216470 PE=3 SV=1		Uncharacterized protein loc116612413 isoform x1; Predicted protein; Belongs to the heparin-binding growth factors family
A7RQ98	Predicted protein OS=Nematostella vectensis OX=45351 GN=v1g234328 PE=4 SV=1	DNALI; dynein axonemal light intermediate chain 1	33 kDa inner dynein arm light chain, axonemal; Predicted protein					A7SSR7	Predicted protein OS=Nematostella vectensis OX=45351 GN=v1g247194 PE=4 SV=1		Basic salivary proline-rich protein 2; Predicted protein	A7SJX9	Tubulin beta chain OS=Nematostella vectensis OX=45351 GN=v1g245773 PE=3 SV=1			A7SZF3	Predicted protein (Fragment) OS=Nematostella vectensis OX=45351 GN=v1g219949 PE=4 SV=1		Predicted protein
A7S513	Predicted protein OS=Nematostella vectensis OX=45351 GN=v1g234931 PE=3 SV=1	PRKAR; cAMP-dependent protein kinase regulator	Camp-dependent protein kinase type ii regulatory subunit; Predicted protein					A7STC8	Predicted protein OS=Nematostella vectensis OX=45351 GN=v1g247291 PE=3 SV=1		Uncharacterized protein loc5504203; Predicted protein					A7T5G1	Predicted protein (Fragment) OS=Nematostella vectensis OX=45351 GN=v1g222586 PE=4 SV=1		Predicted protein
A7RT65	Predicted protein OS=Nematostella vectensis OX=45351 GN=v1g236613 PE=3 SV=1	ARL8; ADP-ribosylation factor-like protein 8	Adp-ribosylation factor-like protein 8b-a; Predicted protein; Belongs to the small GTPase superfamily. Arf family					A7SV53	Predicted protein OS=Nematostella vectensis OX=45351 GN=v1g247595 PE=3 SV=1		Alpha-endosulfine; Predicted protein; Protein phosphatase inhibitor that specifically inhibits protein phosphatase 2A (PP2A) during mitosis					A7TBM4	Predicted protein (Fragment) OS=Nematostella vectensis OX=45351 GN=v1g224897 PE=4 SV=1		Serine/threonine-protein kinase pak 1-like isoform x1; Predicted protein
A7S2N6	Predicted protein OS=Nematostella vectensis OX=45351 GN=v1g236875 PE=3 SV=1	MYCBP; c-Myc-binding protein	C-myc-binding protein; Predicted protein					A7T1D0	Predicted protein OS=Nematostella vectensis OX=45351 GN=v1g248489 PE=4 SV=1		Uncharacterized protein loc5500965; Predicted protein					A7TC10	Predicted protein (Fragment) OS=Nematostella vectensis OX=45351 GN=v1g225027 PE=4 SV=1		Beta-adrenergic receptor kinase 2-like; Predicted protein
A7S8B5	Predicted protein OS=Nematostella vectensis OX=45351 GN=v1g237021 PE=4 SV=1		28 kDa heat- and acid-stable phosphoprotein; Predicted protein					A7RKY1	Predicted protein OS=Nematostella vectensis OX=45351 GN=v1g85643 PE=4 SV=1		Predicted protein					A7S8B6	Predicted protein (Fragment) OS=Nematostella vectensis OX=45351 GN=v1g23194 PE=4 SV=1		Zinc finger protein 37 isoform x1; Predicted protein
A7SG87	Predicted protein OS=Nematostella vectensis OX=45351 GN=v1g237233 PE=4 SV=1	ERP44, TXNDC4; endoplasmic reticulum resident protein 44	Endoplasmic reticulum resident protein 44; Predicted protein					A7RTE4	Predicted protein OS=Nematostella vectensis OX=45351 GN=v1g92892 PE=4 SV=1	ATG3; ubiquitin-like-conjugating enzyme ATG3	Autophagy-related protein 3					A7S406	Predicted protein (Fragment) OS=Nematostella vectensis OX=45351 GN=v1g242699 PE=4 SV=1	TXNDC10; thioredoxin domain-containing protein 10 [EC:5.3.4.1]	Thioredoxin domain-containing protein 10; Predicted protein
A7SHW6	Predicted protein OS=Nematostella vectensis OX=45351 GN=v1g237274 PE=3 SV=1		Diaminopimelate decarboxylase isoform x1; Predicted protein; Belongs to the Orn/Lys/Arg decarboxylase class-II family					A7S089	Probable RNA polymerase II nuclear localization protein SLC7A6OS OS=Nematostella vectensis OX=45351 GN=v1g241939 PE=3 SV=1							A7S377	Predicted protein (Fragment) OS=Nematostella vectensis OX=45351 GN=v1g26281 PE=4 SV=1		Predicted protein; Belongs to the peptidase S1 family
A7SSP6	Predicted protein OS=Nematostella vectensis OX=45351 GN=v1g237483 PE=4 SV=1	RCC1; regulator of chromosome condensation	Regulator of chromosome condensation; Predicted protein					A7SX61	Ribose-5-phosphate isomerase OS=Nematostella vectensis OX=45351 GN=v1g247895 PE=3 SV=1							A7SAJ5	Predicted protein (Fragment) OS=Nematostella vectensis OX=45351 GN=v1g26678 PE=4 SV=1	SRSF4_5_6, SFRS4_5_6; serine/arginine-rich splicing factor 4/5/6	Predicted protein
A7RFX5	Predicted protein OS=Nematostella vectensis OX=45351 GN=v1g237955 PE=3 SV=1	ACSF2; medium-chain acyl-CoA ligase, mitochondrial [EC:6.2.1.2]	Predicted protein					A7RKF6	RNA-splicing ligase RtcB homolog OS=Nematostella vectensis OX=45351 GN=v1g198406 PE=3 SV=1							A7RNN3	Predicted protein (Fragment) OS=Nematostella vectensis OX=45351 GN=v1g34292 PE=3 SV=1	CPD; carboxypeptidase D [EC:3.4.17.22]	Carboxypeptidase d; Predicted protein
A7RJ77	Predicted protein OS=Nematostella vectensis OX=45351 GN=v1g238693 PE=4 SV=1		Uncharacterized protein loc5496282; Predicted protein					A7RU24	Succinate dehydrogenase [ubiquinone] iron-sulfur subunit, mitochondrial OS=Nematostella vectensis OX=45351 GN=v1g181975 PE=3 SV=1							A7T4M7	Predicted protein (Fragment) OS=Nematostella vectensis OX=45351 GN=v1g48576 PE=4 SV=1		Predicted protein
A7RJQ6	Predicted protein OS=Nematostella vectensis OX=45351 GN=v1g238787 PE=3 SV=1		Predicted protein					A7SLY9	Succinate--CoA ligase [ADP/GDP-forming] subunit alpha, mitochondrial OS=Nematostella vectensis OX=45351 GN=v1g246109 PE=3 SV=1							A7S1E7	Predicted protein (Fragment) OS=Nematostella vectensis OX=45351 GN=v1g53549 PE=3 SV=1	CYP20A; cytochrome P450 family 20 subfamily A [EC:1.14.-.-]	Cytochrome p450 family 20 subfamily a; Predicted protein
A7RLP2	Predicted protein OS=Nematostella vectensis OX=45351 GN=v1g239170 PE=4 SV=1		Counting factor 60; Predicted protein; Belongs to the histidine acid phosphatase family					A7RMN1	Toxin NvePTx1 OS=Nematostella vectensis OX=45351 GN=v1g239401 PE=1 SV=2							A7SPW3	Predicted protein (Fragment) OS=Nematostella vectensis OX=45351 GN=v1g53582 PE=3 SV=1	VPS24, CHMP3; charged multivesicular body protein 3	Charged multivesicular body protein 3; Predicted protein
A7RPB4	Predicted protein OS=Nematostella vectensis OX=45351 GN=v1g239738 PE=3 SV=1	ACAT, atoB; acetyl-CoA C-acetyltransferase [EC:2.3.1.9]	Acetyl-coa acetyltransferase, mitochondrial; Predicted protein; Belongs to the thiolase family					A7ST23	Tryptophanyl-tRNA synthetase OS=Nematostella vectensis OX=45351 GN=v1g217048 PE=3 SV=1							A7RES4	Predicted protein (Fragment) OS=Nematostella vectensis OX=45351 GN=v1g60205 PE=4 SV=1	LOXHD1; lipoxygenase homology domain-containing protein 1	Predicted protein
A7RS81	Predicted protein OS=Nematostella vectensis OX=45351 GN=v1g240344 PE=4 SV=1		Uncharacterized protein ddb_g0284459; Predicted protein					A7RTS4	U6 snRNA-associated Sm-like protein LSm4 OS=Nematostella vectensis OX=45351 GN=LSM4 PE=3 SV=1							A7RFR9	Predicted protein (Fragment) OS=Nematostella vectensis OX=45351 GN=v1g79630 PE=3 SV=1	AIFM1, PDCD8; apoptosis-inducing factor 1 [EC:1.-.-.-]	Apoptosis-inducing factor 1, mitochondrial; Predicted protein
A7RXB2	Predicted protein OS=Nematostella vectensis OX=45351 GN=v1g241323 PE=4 SV=1	PAIP1; polyadenylate-binding protein-interacting protein 1	Polyadenylate-binding protein-interacting protein 1 isoform x1; Predicted protein					A7RV73	Vacuolar protein sorting-associated protein 29 OS=Nematostella vectensis OX=45351 GN=v1g182326 PE=3 SV=1							A7RFZ0	Predicted protein (Fragment) OS=Nematostella vectensis OX=45351 GN=v1g80250 PE=4 SV=1	ECE; endothelin-converting enzyme [EC:3.4.24.71]	Endothelin-converting enzyme; Predicted protein
A7RYG4	Predicted protein OS=Nematostella vectensis OX=45351 GN=v1g241557 PE=4 SV=1	NCAM, CD56; neural cell adhesion molecule	Neural cell adhesion molecule; Predicted protein													A7RIM4	Predicted protein (Fragment) OS=Nematostella vectensis OX=45351 GN=v1g82599 PE=4 SV=1	STK10, LOK; serine/threonine kinase 10 [EC:2.7.11.1]	Predicted protein
A7S047	Predicted protein OS=Nematostella vectensis OX=45351 GN=v1g241916 PE=3 SV=1		Basic leucine zipper and w2 domain-containing protein 1; Predicted protein													A7RMA2	Predicted protein (Fragment) OS=Nematostella vectensis OX=45351 GN=v1g86396 PE=4 SV=1	AIFM3; apoptosis-inducing factor 3	Apoptosis-inducing factor 3 isoform x1; Predicted protein
A7S251	Predicted protein OS=Nematostella vectensis OX=45351 GN=v1g242304 PE=3 SV=1	DCTN2; dynactin 2	Dynactin subunit 2; Predicted protein													A7RSJ6	Predicted protein (Fragment) OS=Nematostella vectensis OX=45351 GN=v1g91851 PE=3 SV=1		Stomatin-like protein 2, mitochondrial; Predicted protein
A7S2F3	Predicted protein OS=Nematostella vectensis OX=45351 GN=v1g242375 PE=4 SV=1		Uncharacterized protein loc5513981; Predicted protein													A7RSF4	Predicted protein (Fragment) OS=Nematostella vectensis OX=45351 GN=v1g91949 PE=3 SV=1	MAP2K1, MEK1; mitogen-activated protein kinase kinase 1 [EC:2.7.12.2]	Dual specificity mitogen-activated protein kinase kinase 1; Predicted protein; Belongs to the protein kinase superfamily
A7S470	Predicted protein OS=Nematostella vectensis OX=45351 GN=v1g242737 PE=3 SV=1	GNAQ; guanine nucleotide-binding protein G(q) subunit alpha	Guanine nucleotide-binding protein g(q) subunit alpha; Predicted protein													A7RUS7	Predicted protein (Fragment) OS=Nematostella vectensis OX=45351 GN=v1g94276 PE=4 SV=1	TRA2; transformer-2 protein	Predicted protein
A7S5V7	Predicted protein OS=Nematostella vectensis OX=45351 GN=v1g243073 PE=4 SV=1		Predicted protein													A7RYC2	Predicted protein (Fragment) OS=Nematostella vectensis OX=45351 GN=v1g97774 PE=3 SV=1		Putative aldolase class 2 protein pa3430 isoform x2; Predicted protein
A7S6D7	Predicted protein OS=Nematostella vectensis OX=45351 GN=v1g243181 PE=4 SV=1		UPF0612 protein C569.003; Predicted protein													A7RZA7	Predicted protein (Fragment) OS=Nematostella vectensis OX=45351 GN=v1g98739 PE=4 SV=1		Uncharacterized protein loc5515170; Predicted protein
A7SD20	Predicted protein OS=Nematostella vectensis OX=45351 GN=v1g244411 PE=4 SV=1	NDUFB8; NADH dehydrogenase (ubiquinone) 1 beta subcomplex subunit 8	Nadh dehydrogenase [ubiquinone] 1 beta subcomplex subunit 8, mitochondrial; Predicted protein													A7RZI7	Predicted protein (Fragment) OS=Nematostella vectensis OX=45351 GN=v1g98829 PE=3 SV=1		Failed axon connections homolog isoform x1; Predicted protein
A7SDN5	Predicted protein OS=Nematostella vectensis OX=45351 GN=v1g244535 PE=3 SV=1		Predicted protein													A7S0B4	Predicted protein (Fragment) OS=Nematostella vectensis OX=45351 GN=v1g99837 PE=4 SV=1		Programmed cell death protein 6; Predicted protein
A7SF50	Predicted protein OS=Nematostella vectensis OX=45351 GN=v1g244837 PE=4 SV=1	HTATIP2; oxidoreductase [EC:1.1.1.-]	Oxidoreductase htatip2; Predicted protein													A7S107	Predicted protein OS=Nematostella vectensis OX=45351 GN=v1g100359 PE=3 SV=1	SEC31; protein transport protein SEC31	Predicted protein
A7SFM0	Predicted protein OS=Nematostella vectensis OX=45351 GN=v1g244933 PE=4 SV=1		17-beta-hydroxysteroid dehydrogenase 14 isoform X1; Predicted protein													A7S3D9	Predicted protein OS=Nematostella vectensis OX=45351 GN=v1g103120 PE=3 SV=1	SEC24; protein transport protein SEC24	Protein transport protein sec24c; Predicted protein
A7SIR0	Predicted protein OS=Nematostella vectensis OX=45351 GN=v1g245525 PE=3 SV=1		Uncharacterized protein loc5507836; Predicted protein													A7S773	Predicted protein OS=Nematostella vectensis OX=45351 GN=v1g107265 PE=3 SV=1	E3.2.1.14; chitinase [EC:3.2.1.14]	Predicted protein; Belongs to the glycosyl hydrolase 18 family
A7SJN0	Predicted protein OS=Nematostella vectensis OX=45351 GN=v1g245710 PE=4 SV=1		Predicted protein													A7SD33	Predicted protein OS=Nematostella vectensis OX=45351 GN=v1g113937 PE=4 SV=1	U2AF1; splicing factor U2AF 35 kDa subunit	Splicing factor u2af 35 kda subunit isoform x1; Predicted protein
A7SND9	Predicted protein OS=Nematostella vectensis OX=45351 GN=v1g246356 PE=4 SV=1		Nascent polypeptide-associated complex subunit alpha, muscle-specific form; Predicted protein													A7SDI6	Predicted protein OS=Nematostella vectensis OX=45351 GN=v1g114223 PE=4 SV=1	ECH1; Delta3,5-Delta2,4-dienoyl-CoA isomerase [EC:5.3.3.21]	Delta(3,5)-Delta(2,4)-dienoyl-CoA isomerase, mitochondrial; Predicted protein
A7SP22	Predicted protein OS=Nematostella vectensis OX=45351 GN=v1g246490 PE=4 SV=1		Predicted protein													A7SE54	Predicted protein OS=Nematostella vectensis OX=45351 GN=v1g114899 PE=4 SV=1	ECI1, DCI; Delta3-Delta2-enoyl-CoA isomerase [EC:5.3.3.8]	Predicted protein
A7SS22	Predicted protein OS=Nematostella vectensis OX=45351 GN=v1g247043 PE=4 SV=1		Uncharacterized protein loc5504690; Predicted protein													A7SHB8	Predicted protein OS=Nematostella vectensis OX=45351 GN=v1g118418 PE=3 SV=1	ACADSB; short-chain 2-methylacyl-CoA dehydrogenase [EC:1.3.8.5]	Short/branched chain specific acyl-coa dehydrogenase, mitochondrial; Predicted protein
A7REY6	Predicted protein OS=Nematostella vectensis OX=45351 GN=v1g78952 PE=4 SV=1	SULT1; sulfotransferase [EC:2.8.2.-]	Sulfotransferase 1c2a; Predicted protein													A7SJI9	Predicted protein OS=Nematostella vectensis OX=45351 GN=v1g120584 PE=3 SV=1	HADHB; acetyl-CoA acyltransferase [EC:2.3.1.16]	Trifunctional enzyme subunit beta, mitochondrial; Predicted protein; Belongs to the thiolase family
A7RLN7	Predicted protein OS=Nematostella vectensis OX=45351 GN=v1g86017 PE=3 SV=1	dnaK, HSPA9; molecular chaperone DnaK	Stress-70 protein, mitochondrial; Predicted protein; Belongs to the heat shock protein 70 family													A7SP68	Predicted protein OS=Nematostella vectensis OX=45351 GN=v1g125775 PE=4 SV=1	PPWD1; peptidylprolyl isomerase domain and WD repeat-containing protein 1 [EC:5.2.1.8]	Peptidylprolyl isomerase domain and wd repeat-containing protein 1 isoform x1; Predicted protein
A7RPZ7	Predicted protein OS=Nematostella vectensis OX=45351 GN=v1g89518 PE=4 SV=1	PABPN1, PABP2; polyadenylate-binding protein 2	Polyadenylate-binding protein 2-b; Predicted protein													A7SPP2	Predicted protein OS=Nematostella vectensis OX=45351 GN=v1g126198 PE=3 SV=1		Putative n-acetylated-alpha-linked acidic dipeptidase isoform x1; Predicted protein
A7RLW2	Pre-mRNA-processing factor 19 OS=Nematostella vectensis OX=45351 GN=v1g199033 PE=3 SV=1															A7SR99	Predicted protein OS=Nematostella vectensis OX=45351 GN=v1g128552 PE=4 SV=1	CAND1, TIP120A; cullin-associated NEDD8-dissociated protein 1	Predicted protein
A7RX26	Probable imidazolonepropionase OS=Nematostella vectensis OX=45351 GN=amdhd1 PE=3 SV=1															A7STK5	Predicted protein OS=Nematostella vectensis OX=45351 GN=v1g131227 PE=4 SV=1	CAPS; calcyphosin	Calcyphosin-like protein; Predicted protein
A7S1L2	Proteasome subunit beta OS=Nematostella vectensis OX=45351 GN=v1g101124 PE=3 SV=1															A7SXK7	Predicted protein OS=Nematostella vectensis OX=45351 GN=v1g136849 PE=4 SV=1	NUDT9; ADP-ribose pyrophosphatase [EC:3.6.1.13]	Adp-ribose pyrophosphatase, mitochondrial isoform x2; Predicted protein
A7SBR9	Protein-synthesizing GTPase OS=Nematostella vectensis OX=45351 GN=v1g187927 PE=4 SV=1															A7REX4	Predicted protein OS=Nematostella vectensis OX=45351 GN=v1g157740 PE=4 SV=1	SQOR; eukaryotic sulfide quinone oxidoreductase [EC:1.8.5.8]	Sulfide:quinone oxidoreductase, mitochondrial; Predicted protein
A7SRY1	Pyruvate dehydrogenase E1 component subunit alpha OS=Nematostella vectensis OX=45351 GN=v1g233533 PE=4 SV=1															A7RID7	Predicted protein OS=Nematostella vectensis OX=45351 GN=v1g159077 PE=3 SV=1	ACTR1, ARP1; centractin	Predicted protein; Belongs to the actin family
A7SJL0	Replication protein A subunit OS=Nematostella vectensis OX=45351 GN=v1g171280 PE=3 SV=1															A7RKK0	Predicted protein OS=Nematostella vectensis OX=45351 GN=v1g159788 PE=3 SV=1	DNAH; dynein axonemal heavy chain	Dynein heavy chain, axonemal; Predicted protein
A7SWD4	Ribosomal protein L15 OS=Nematostella vectensis OX=45351 GN=v1g194235 PE=3 SV=1															A7RTU8	Predicted protein OS=Nematostella vectensis OX=45351 GN=v1g162633 PE=4 SV=1		Uncharacterized protein loc5517127; Predicted protein
A7RIU5	RNA helicase OS=Nematostella vectensis OX=45351 GN=v1g236387 PE=3 SV=1															A7RWV1	Predicted protein OS=Nematostella vectensis OX=45351 GN=v1g163628 PE=4 SV=1		Uncharacterized protein loc5516000; Predicted protein
A7RLX3	Septin OS=Nematostella vectensis OX=45351 GN=v1g239234 PE=3 SV=1															A7S0N6	Predicted protein OS=Nematostella vectensis OX=45351 GN=v1g164994 PE=4 SV=1	AIFM2; apoptosis-inducing factor 2	Apoptosis-inducing factor 2; Predicted protein
A7SQ97	Serine/threonine-protein phosphatase 2A 55 kDa regulatory subunit B OS=Nematostella vectensis OX=45351 GN=v1g192352 PE=3 SV=1															A7S2J5	Predicted protein OS=Nematostella vectensis OX=45351 GN=v1g165664 PE=3 SV=1	RP-S14e, RPS14; small subunit ribosomal protein S14e	Small subunit ribosomal protein s14e; Predicted protein; Belongs to the universal ribosomal protein uS11 family
A7RVJ0	Serine/threonine-protein phosphatase OS=Nematostella vectensis OX=45351 GN=v1g240980 PE=3 SV=1															A7S392	Predicted protein OS=Nematostella vectensis OX=45351 GN=v1g165897 PE=3 SV=1	GAA; lysosomal alpha-glucosidase [EC:3.2.1.20]	Lysosomal alpha-glucosidase; Predicted protein; Belongs to the glycosyl hydrolase 31 family
A7RZT6	Small monomeric GTPase OS=Nematostella vectensis OX=45351 GN=v1g236786 PE=3 SV=1															A7S4K0	Predicted protein OS=Nematostella vectensis OX=45351 GN=v1g166341 PE=4 SV=1	AKR7; aflatoxin B1 aldehyde reductase	Predicted protein
A7SCJ3	Succinate dehydrogenase (quinone) (Fragment) OS=Nematostella vectensis OX=45351 GN=v1g113343 PE=3 SV=1															A7S5W0	Predicted protein OS=Nematostella vectensis OX=45351 GN=v1g166808 PE=4 SV=1		Predicted protein
A7S2P2	Superoxide dismutase [Cu-Zn] OS=Nematostella vectensis OX=45351 GN=v1g165732 PE=3 SV=1															A7S778	Predicted protein OS=Nematostella vectensis OX=45351 GN=v1g167304 PE=3 SV=1	PTC2_3; protein phosphatase PTC2/3 [EC:3.1.3.16]	Probable protein phosphatase 2c t23f11.1 isoform x1; Predicted protein
A7SV20	Tyrosine--tRNA ligase OS=Nematostella vectensis OX=45351 GN=v1g217910 PE=3 SV=1															A7S7E1	Predicted protein OS=Nematostella vectensis OX=45351 GN=v1g167354 PE=4 SV=1		Plastin-1 isoform X1; Predicted protein
A7RIQ2	U6 snRNA-associated Sm-like protein LSm8 OS=Nematostella vectensis OX=45351 GN=LSM8 PE=3 SV=1															A7SBT1	Predicted protein OS=Nematostella vectensis OX=45351 GN=v1g168735 PE=3 SV=1	CRYL1; L-gulonate 3-dehydrogenase [EC:1.1.1.45]	L-gulonate 3-dehydrogenase; Predicted protein
A7SNG8	Ubiquitin carboxyl-terminal hydrolase 7 OS=Nematostella vectensis OX=45351 GN=v1g172482 PE=3 SV=1															A7SLB5	Predicted protein OS=Nematostella vectensis OX=45351 GN=v1g171824 PE=4 SV=1		Spermatogenesis-associated protein 20; Predicted protein
A7SGA5	Ubiquitin-like modifier-activating enzyme 5 (Fragment) OS=Nematostella vectensis OX=45351 GN=v1g189522 PE=3 SV=1															A7SLW2	Predicted protein OS=Nematostella vectensis OX=45351 GN=v1g171977 PE=3 SV=1	UBE2M, UBC12; ubiquitin-conjugating enzyme E2 M [EC:2.3.2.34]	NEDD8-conjugating enzyme Ubc12 isoform X1; Predicted protein; Belongs to the ubiquitin-conjugating enzyme family
A7SYI1	Uricase OS=Nematostella vectensis OX=45351 GN=v1g175574 PE=3 SV=1															A7SN77	Predicted protein OS=Nematostella vectensis OX=45351 GN=v1g172396 PE=3 SV=1	RP-S19e, RPS19; small subunit ribosomal protein S19e	Small subunit ribosomal protein s19e; Predicted protein
A7S0D1	V-type proton ATPase subunit H OS=Nematostella vectensis OX=45351 GN=v1g164874 PE=3 SV=1															A7SP30	Predicted protein OS=Nematostella vectensis OX=45351 GN=v1g172704 PE=4 SV=1	DHRS1; dehydrogenase/reductase SDR family member 1 [EC:1.1.-.-]	Predicted protein
																A7SQB8	Predicted protein OS=Nematostella vectensis OX=45351 GN=v1g173158 PE=4 SV=1	CCBL; kynurenine---oxoglutarate transaminase / cysteine-S-conjugate beta-lyase / glutamine---phenylpyruvate transaminase [EC:2.6.1.7 4.4.1.13 2.6.1.64]	Kynurenine---oxoglutarate transaminase / cysteine-s-conjugate beta-lyase / glutamine---phenylpyruvate transaminase; Predicted protein
																A7SQP8	Predicted protein OS=Nematostella vectensis OX=45351 GN=v1g173264 PE=4 SV=1		Ras suppressor protein 1; Predicted protein
																A7SRI6	Predicted protein OS=Nematostella vectensis OX=45351 GN=v1g173515 PE=4 SV=1	FBXO36; F-box protein 36	F-box only protein 36; Predicted protein
																A7STG9	Predicted protein OS=Nematostella vectensis OX=45351 GN=v1g174161 PE=3 SV=1		Glia maturation factor beta; Belongs to the actin-binding proteins ADF family. GMF subfamily
																A7STV3	Predicted protein OS=Nematostella vectensis OX=45351 GN=v1g174288 PE=4 SV=1	TRAF4; TNF receptor-associated factor 4	Tnf receptor-associated factor 4 isoform x2; Predicted protein
																A7T162	Predicted protein OS=Nematostella vectensis OX=45351 GN=v1g176140 PE=3 SV=1	CYP3A; cytochrome P450 family 3 subfamily A [EC:1.14.14.1]	Cytochrome p450 family 3 subfamily a; Predicted protein; Belongs to the cytochrome P450 family
																A7T284	Predicted protein OS=Nematostella vectensis OX=45351 GN=v1g176351 PE=4 SV=1	PSMC1, RPT2; 26S proteasome regulatory subunit T2	26S proteasome regulatory subunit T2; Predicted protein
																A7RGP1	Predicted protein OS=Nematostella vectensis OX=45351 GN=v1g177644 PE=3 SV=1	mmsA, iolA, ALDH6A1; malonate-semialdehyde dehydrogenase (acetylating) / methylmalonate-semialdehyde dehydrogenase [EC:1.2.1.18 1.2.1.27]	Malonate-semialdehyde dehydrogenase (acetylating) / methylmalonate-semialdehyde dehydrogenase; Predicted protein
																A7RJZ8	Predicted protein OS=Nematostella vectensis OX=45351 GN=v1g178888 PE=3 SV=1	THOP1; thimet oligopeptidase [EC:3.4.24.15]	Thimet oligopeptidase; Predicted protein
																A7RMA1	Predicted protein OS=Nematostella vectensis OX=45351 GN=v1g179696 PE=4 SV=1	HPGDS; prostaglandin-H2 D-isomerase / glutathione transferase [EC:5.3.99.2 2.5.1.18]	Prostaglandin-H2 D-isomerase / glutathione transferase; Predicted protein
																A7RQZ2	Predicted protein OS=Nematostella vectensis OX=45351 GN=v1g180953 PE=4 SV=1		Uncharacterized protein loc5518114; Predicted protein
																A7RRA1	Predicted protein OS=Nematostella vectensis OX=45351 GN=v1g181063 PE=3 SV=1	GABARAP, ATG8, LC3; GABA(A) receptor-associated protein	Gamma-aminobutyric acid receptor-associated protein-like 2; Predicted protein; Belongs to the ATG8 family
																A7RRV2	Predicted protein OS=Nematostella vectensis OX=45351 GN=v1g181274 PE=4 SV=1	RALA; Ras-related protein Ral-A	Ras-related protein ral-a; Predicted protein
																A7RT62	Predicted protein OS=Nematostella vectensis OX=45351 GN=v1g181611 PE=4 SV=1	RAB7A; Ras-related protein Rab-7A	Ras-related protein rab-7a; Predicted protein
																A7RXX6	Predicted protein OS=Nematostella vectensis OX=45351 GN=v1g183227 PE=3 SV=1	VAMP7; vesicle-associated membrane protein 7	Vesicle-associated membrane protein 7b isoform x1; Predicted protein; Belongs to the synaptobrevin family
																A7RZB8	Predicted protein OS=Nematostella vectensis OX=45351 GN=v1g183698 PE=3 SV=1	CKAP5; cytoskeleton-associated protein 5	Cytoskeleton-associated protein 5 isoform x1; Predicted protein
																A7S138	Predicted protein OS=Nematostella vectensis OX=45351 GN=v1g184356 PE=4 SV=1		Hydroxysteroid dehydrogenase-like protein 2; Predicted protein
																A7S382	Predicted protein OS=Nematostella vectensis OX=45351 GN=v1g185114 PE=3 SV=1	GRHPR; glyoxylate/hydroxypyruvate reductase [EC:1.1.1.79 1.1.1.81]	Glyoxylate reductase/hydroxypyruvate reductase; Predicted protein; Belongs to the D-isomer specific 2-hydroxyacid dehydrogenase family
																A7SEN0	Predicted protein OS=Nematostella vectensis OX=45351 GN=v1g188937 PE=3 SV=1	ACAA2; acetyl-CoA acyltransferase 2 [EC:2.3.1.16]	3-ketoacyl-CoA thiolase, mitochondrial; Predicted protein; Belongs to the thiolase family
																A7SKH6	Predicted protein OS=Nematostella vectensis OX=45351 GN=v1g190793 PE=3 SV=1	AP3M; AP-3 complex subunit mu	AP-3 complex subunit mu-1 isoform X1; Predicted protein; Belongs to the adaptor complexes medium subunit family
																A7SMW8	Predicted protein OS=Nematostella vectensis OX=45351 GN=v1g191466 PE=4 SV=1	RAB3C; Ras-related protein Rab-3C	Ras-related protein rab-3c; Predicted protein
																A7SR87	Predicted protein OS=Nematostella vectensis OX=45351 GN=v1g192646 PE=4 SV=1	HPGDS; prostaglandin-H2 D-isomerase / glutathione transferase [EC:5.3.99.2 2.5.1.18]	Prostaglandin-H2 D-isomerase / glutathione transferase; Predicted protein
																A7ST02	Predicted protein OS=Nematostella vectensis OX=45351 GN=v1g193205 PE=4 SV=1	RAB11A; Ras-related protein Rab-11A	Ras-related protein rab-11a; Predicted protein
																A7SUJ1	Predicted protein OS=Nematostella vectensis OX=45351 GN=v1g193684 PE=3 SV=1	RP-L11e, RPL11; large subunit ribosomal protein L11e	Large subunit ribosomal protein l11e; Predicted protein; Belongs to the universal ribosomal protein uL5 family
																A7T5A3	Predicted protein OS=Nematostella vectensis OX=45351 GN=v1g195800 PE=4 SV=1	HADHA; enoyl-CoA hydratase / long-chain 3-hydroxyacyl-CoA dehydrogenase [EC:4.2.1.17 1.1.1.211]	Enoyl-coa hydratase / long-chain 3-hydroxyacyl-coa dehydrogenase; Predicted protein
																A7RGA2	Predicted protein OS=Nematostella vectensis OX=45351 GN=v1g196762 PE=4 SV=1		Uncharacterized protein loc5521669 isoform x1; Predicted protein
																A7RGH4	Predicted protein OS=Nematostella vectensis OX=45351 GN=v1g196829 PE=3 SV=1	PSMC5, RPT6; 26S proteasome regulatory subunit T6	26S proteasome regulatory subunit T6; Predicted protein; Belongs to the AAA ATPase family
																A7RIH5	Predicted protein OS=Nematostella vectensis OX=45351 GN=v1g197607 PE=3 SV=1	GALK2; N-acetylgalactosamine kinase [EC:2.7.1.157]	N-acetylgalactosamine kinase isoform x1; Predicted protein
																A7RIT3	Predicted protein OS=Nematostella vectensis OX=45351 GN=v1g197744 PE=3 SV=1	KCNKN; potassium channel subfamily K, invertebrate	Potassium channel subfamily k, invertebrate; Predicted protein; Belongs to the two pore domain potassium channel (TC 1.A.1.8) family
																A7RJY0	Predicted protein OS=Nematostella vectensis OX=45351 GN=v1g198217 PE=4 SV=1		Serine protease hepsin; Predicted protein; Belongs to the peptidase S1 family
																A7RQC1	Predicted protein OS=Nematostella vectensis OX=45351 GN=v1g200530 PE=3 SV=1	HADH; 3-hydroxyacyl-CoA dehydrogenase [EC:1.1.1.35]	Hydroxyacyl-coenzyme a dehydrogenase, mitochondrial; Predicted protein
																A7RTT9	Predicted protein OS=Nematostella vectensis OX=45351 GN=v1g202054 PE=4 SV=1	ERI3, PINT1; ERI1 exoribonuclease 3 [EC:3.1.-.-]	Predicted protein
																A7S8D1	Predicted protein OS=Nematostella vectensis OX=45351 GN=v1g208361 PE=3 SV=1		Translocase of chloroplast 34, chloroplastic; Predicted protein
																A7S8Q7	Predicted protein OS=Nematostella vectensis OX=45351 GN=v1g208515 PE=4 SV=1		Uncharacterized protein ymr196w isoform x1; Predicted protein
																A7SF37	Predicted protein OS=Nematostella vectensis OX=45351 GN=v1g211304 PE=4 SV=1		Uncharacterized protein loc116616174; Predicted protein
																A7SFJ6	Predicted protein OS=Nematostella vectensis OX=45351 GN=v1g211503 PE=4 SV=1		Predicted protein
																A7SG03	Predicted protein OS=Nematostella vectensis OX=45351 GN=v1g211696 PE=4 SV=1	UPB1, pydC; beta-ureidopropionase [EC:3.5.1.6]	Beta-ureidopropionase; Predicted protein
																A7SLP0	Predicted protein OS=Nematostella vectensis OX=45351 GN=v1g214210 PE=4 SV=1	GLIPR2; glioma pathogenesis-related protein 2	Predicted protein; Belongs to the CRISP family
																A7SVC4	Predicted protein OS=Nematostella vectensis OX=45351 GN=v1g218041 PE=3 SV=1	ARL3; ADP-ribosylation factor-like protein 3	Adp-ribosylation factor-like protein 3; Predicted protein; Belongs to the small GTPase superfamily. Arf family
																A7SZS3	Predicted protein OS=Nematostella vectensis OX=45351 GN=v1g220085 PE=3 SV=1		Chondroitin sulfate abc exolyase; Predicted protein
																A7RI41	Predicted protein OS=Nematostella vectensis OX=45351 GN=v1g226223 PE=3 SV=1	RP-L37Ae, RPL37A; large subunit ribosomal protein L37Ae	Large subunit ribosomal protein l37ae; Predicted protein
																A7T224	Predicted protein OS=Nematostella vectensis OX=45351 GN=v1g231343 PE=3 SV=1	CYC1, CYT1, petC; ubiquinol-cytochrome c reductase cytochrome c1 subunit	Predicted protein
																A7SQQ7	Predicted protein OS=Nematostella vectensis OX=45351 GN=v1g233482 PE=3 SV=1	PSMD3, RPN3; 26S proteasome regulatory subunit N3	26S proteasome non-ATPase regulatory subunit 3; Predicted protein
																A7RTM1	Predicted protein OS=Nematostella vectensis OX=45351 GN=v1g234457 PE=4 SV=1	TOM70; mitochondrial import receptor subunit TOM70	Mitochondrial import receptor subunit tom70 isoform x1; Predicted protein
																A7RGT2	Predicted protein OS=Nematostella vectensis OX=45351 GN=v1g236320 PE=3 SV=1	RP-L26e, RPL26; large subunit ribosomal protein L26e	Large subunit ribosomal protein l26e; Predicted protein
																A7RHF5	Predicted protein OS=Nematostella vectensis OX=45351 GN=v1g236342 PE=4 SV=1	PEPD; Xaa-Pro dipeptidase [EC:3.4.13.9]	Xaa-pro dipeptidase; Predicted protein
																A7RYG0	Predicted protein OS=Nematostella vectensis OX=45351 GN=v1g236748 PE=4 SV=1	NCAM, CD56; neural cell adhesion molecule	Neural cell adhesion molecule 2 isoform x7; Predicted protein
																A7S0H8	Predicted protein OS=Nematostella vectensis OX=45351 GN=v1g236810 PE=3 SV=1	ARL1; ADP-ribosylation factor-like protein 1	Adp-ribosylation factor-like protein 1; Predicted protein; Belongs to the small GTPase superfamily. Arf family
																A7SA71	Predicted protein OS=Nematostella vectensis OX=45351 GN=v1g237062 PE=4 SV=1		Uncharacterized protein loc5511083; Predicted protein
																A7SNQ5	Predicted protein OS=Nematostella vectensis OX=45351 GN=v1g237392 PE=4 SV=1		Universal stress protein slr1101; Predicted protein
																A7SU78	Predicted protein OS=Nematostella vectensis OX=45351 GN=v1g237519 PE=3 SV=1	RP-L3e, RPL3; large subunit ribosomal protein L3e	Large subunit ribosomal protein l3e; Predicted protein; Belongs to the universal ribosomal protein uL3 family
																A7RET6	Predicted protein OS=Nematostella vectensis OX=45351 GN=v1g237717 PE=4 SV=1		Uncharacterized protein loc5522277 isoform x1; Predicted protein
																A7RG78	Predicted protein OS=Nematostella vectensis OX=45351 GN=v1g238031 PE=4 SV=1	EIF4B; translation initiation factor 4B	Eukaryotic translation initiation factor 4b isoform x1; Predicted protein
																A7RJX6	Predicted protein OS=Nematostella vectensis OX=45351 GN=v1g238833 PE=3 SV=1	LUC7L2; RNA-binding protein Luc7-like 2	Predicted protein
																A7RRW5	Predicted protein OS=Nematostella vectensis OX=45351 GN=v1g240263 PE=3 SV=1	CNTNAP2; contactin associated protein-like 2	Egf and laminin g domain-containing protein; Predicted protein
																A7RTY8	Predicted protein OS=Nematostella vectensis OX=45351 GN=v1g240667 PE=4 SV=1	SERBP1; plasminogen activator inhibitor 1 RNA-binding protein	Plasminogen activator inhibitor 1 rna-binding protein isoform x1; Predicted protein
																A7RUG6	Predicted protein OS=Nematostella vectensis OX=45351 GN=v1g240781 PE=3 SV=1	GGA; ADP-ribosylation factor-binding protein GGA	Adp-ribosylation factor-binding protein gga1; Predicted protein
																A7RUH6	Predicted protein OS=Nematostella vectensis OX=45351 GN=v1g240787 PE=4 SV=1	AIMP2; aminoacyl tRNA synthase complex-interacting multifunctional protein 2	Aminoacyl trna synthase complex-interacting multifunctional protein 2; Predicted protein
																A7RZ26	Predicted protein OS=Nematostella vectensis OX=45351 GN=v1g241689 PE=3 SV=1	DNAJA1; DnaJ homolog subfamily A member 1	Dnaj homolog subfamily a member 1; Predicted protein
																A7S041	Predicted protein OS=Nematostella vectensis OX=45351 GN=v1g241911 PE=3 SV=1	SF3B1, SAP155; splicing factor 3B subunit 1	Splicing factor 3b subunit 1 isoform x1; Predicted protein
																A7S0R9	Predicted protein OS=Nematostella vectensis OX=45351 GN=v1g242049 PE=3 SV=1	HPSE; heparanase [EC:3.2.1.166]	Predicted protein
																A7S6U9	Predicted protein OS=Nematostella vectensis OX=45351 GN=v1g243273 PE=4 SV=1	TNPO1, IPO2, KPNB2; transportin-1	Predicted protein
																A7S6X7	Predicted protein OS=Nematostella vectensis OX=45351 GN=v1g243279 PE=3 SV=1	SNW1, SKIIP, SKIP; SNW domain-containing protein 1	Snw domain-containing protein 1; Predicted protein
																A7SB97	Predicted protein OS=Nematostella vectensis OX=45351 GN=v1g244093 PE=4 SV=1		Uncharacterized protein loc5510662; Predicted protein
																A7SDA7	Predicted protein OS=Nematostella vectensis OX=45351 GN=v1g244471 PE=3 SV=1	PATL1, PAT1; DNA topoisomerase 2-associated protein PAT1	Dna topoisomerase 2-associated protein pat1; Predicted protein
																A7SGN4	Predicted protein OS=Nematostella vectensis OX=45351 GN=v1g245162 PE=4 SV=1	RP-S16e, RPS16; small subunit ribosomal protein S16e	Small subunit ribosomal protein s16e; Predicted protein
																A7SHP9	Predicted protein OS=Nematostella vectensis OX=45351 GN=v1g245344 PE=4 SV=1	TTLL12; tubulin--tyrosine ligase-like protein 12	Tubulin--tyrosine ligase-like protein 12; Predicted protein
																A7SHY5	Predicted protein OS=Nematostella vectensis OX=45351 GN=v1g245394 PE=3 SV=1	RP-L7e, RPL7; large subunit ribosomal protein L7e	Large subunit ribosomal protein l7e; Predicted protein
																A7SIT6	Predicted protein OS=Nematostella vectensis OX=45351 GN=v1g245536 PE=4 SV=1		Uncharacterized protein loc5507855; Predicted protein
																A7SIX1	Predicted protein OS=Nematostella vectensis OX=45351 GN=v1g245560 PE=3 SV=1	CWC15; protein CWC15	Spliceosome-associated protein cwc15 homolog; Predicted protein
																A7SJR7	Predicted protein OS=Nematostella vectensis OX=45351 GN=v1g245736 PE=3 SV=1		Uncharacterized protein loc5507467 isoform x1; Predicted protein
																A7STN4	Predicted protein OS=Nematostella vectensis OX=45351 GN=v1g247336 PE=3 SV=1	atuD; citronellyl-CoA dehydrogenase [EC:1.3.99.-]	Probable acyl-coa dehydrogenase 6; Predicted protein
																A7SYL2	Predicted protein OS=Nematostella vectensis OX=45351 GN=v1g248100 PE=4 SV=1	SPAG1; sperm-associated antigen 1	Rna polymerase ii-associated protein 3-like; Predicted protein
																A7RFC2	Predicted protein OS=Nematostella vectensis OX=45351 GN=v1g79423 PE=3 SV=1	AUB, PIWI; aubergine	Piwi-like protein 1; Predicted protein; Belongs to the argonaute family
																A7RJW7	Predicted protein OS=Nematostella vectensis OX=45351 GN=v1g83866 PE=3 SV=1	PRKAR; cAMP-dependent protein kinase regulator	Camp-dependent protein kinase type i-alpha regulatory subunit; Predicted protein
																A7RKM0	Predicted protein OS=Nematostella vectensis OX=45351 GN=v1g84810 PE=4 SV=1	CFAP52, WDR16; cilia- and flagella-associated protein 52	Cilia- and flagella-associated protein 52 isoform x1; Predicted protein
																A7RYJ9	Predicted protein OS=Nematostella vectensis OX=45351 GN=v1g97737 PE=3 SV=1	ARRB; beta-arrestin	Predicted protein
																A7RZ88	Predicted protein OS=Nematostella vectensis OX=45351 GN=v1g98476 PE=4 SV=1	GSN; gelsolin	Predicted protein
																A7RH72	Probable methylthioribulose-1-phosphate dehydratase OS=Nematostella vectensis OX=45351 GN=v1g197093 PE=3 SV=1
																A7SMV1	Programmed cell death protein 4 OS=Nematostella vectensis OX=45351 GN=v1g233387 PE=3 SV=1
																A7STM8	Protein disulfide-isomerase OS=Nematostella vectensis OX=45351 GN=v1g193399 PE=3 SV=1
																A7SSX5	PRP6 homolog OS=Nematostella vectensis OX=45351 GN=v1g130381 PE=4 SV=1
																A7RIZ1	Pyruvate carboxylase OS=Nematostella vectensis OX=45351 GN=v1g178585 PE=4 SV=1
																A7RER9	Pyruvate kinase OS=Nematostella vectensis OX=45351 GN=v1g157664 PE=3 SV=1
																A7T1P0	Ribosomal protein L19 OS=Nematostella vectensis OX=45351 GN=v1g248539 PE=3 SV=1
																A7SDI8	Ribosomal protein L37 OS=Nematostella vectensis OX=45351 GN=v1g244518 PE=3 SV=1
																A7RTJ5	RNA helicase OS=Nematostella vectensis OX=45351 GN=v1g236625 PE=3 SV=1
																A7RPJ2	RNA helicase OS=Nematostella vectensis OX=45351 GN=v1g89179 PE=4 SV=1
																A7S760	RuvB-like helicase OS=Nematostella vectensis OX=45351 GN=v1g186514 PE=3 SV=1
																A7RJB0	Serine/threonine protein phosphatase 2A regulatory subunit OS=Nematostella vectensis OX=45351 GN=v1g159439 PE=3 SV=1
																A7RIC2	Sidoreflexin OS=Nematostella vectensis OX=45351 GN=v1g238491 PE=3 SV=1
																A7RM92	Small nuclear ribonucleoprotein Sm D3 OS=Nematostella vectensis OX=45351 GN=v1g86522 PE=3 SV=1
																A7RP73	Sorting nexin OS=Nematostella vectensis OX=45351 GN=v1g161158 PE=3 SV=1
																A7RX31	Succinate--CoA ligase [GDP-forming] subunit beta, mitochondrial OS=Nematostella vectensis OX=45351 GN=v1g163681 PE=3 SV=1
																A7T288	T-complex protein 1 subunit delta OS=Nematostella vectensis OX=45351 GN=v1g176357 PE=3 SV=1
																A7SLL4	T-complex protein 1 subunit gamma OS=Nematostella vectensis OX=45351 GN=v1g237354 PE=3 SV=1
																A7RFK6	Tetratricopeptide repeat protein 38 OS=Nematostella vectensis OX=45351 GN=v1g157950 PE=3 SV=1
																A7SKB9	Trans-3-hydroxy-L-proline dehydratase OS=Nematostella vectensis OX=45351 GN=v1g230391 PE=3 SV=1
																A7SD96	Trifunctional purine biosynthetic protein adenosine-3 OS=Nematostella vectensis OX=45351 GN=v1g114087 PE=3 SV=1
																A7RUX0	Tubulin alpha chain OS=Nematostella vectensis OX=45351 GN=v1g234521 PE=3 SV=1
																A7S7S7	Tubulin-folding cofactor B OS=Nematostella vectensis OX=45351 GN=v1g186704 PE=3 SV=1
																A7SFZ8	Ubiquitin carboxyl-terminal hydrolase OS=Nematostella vectensis OX=45351 GN=v1g189407 PE=3 SV=1
																A7SJQ0	Uroporphyrinogen decarboxylase OS=Nematostella vectensis OX=45351 GN=v1g190553 PE=3 SV=1
																A7RIW3	UTP--glucose-1-phosphate uridylyltransferase OS=Nematostella vectensis OX=45351 GN=v1g178554 PE=3 SV=1
																A7S1B9	V-type proton ATPase subunit a OS=Nematostella vectensis OX=45351 GN=v1g234753 PE=3 SV=1
																A7RL79	V-type proton ATPase subunit C OS=Nematostella vectensis OX=45351 GN=v1g160000 PE=3 SV=1
																A7RG58	V-type proton ATPase subunit F OS=Nematostella vectensis OX=45351 GN=v1g226158 PE=3 SV=1
																A7SQT8	V-type proton ATPase subunit OS=Nematostella vectensis OX=45351 GN=v1g128006 PE=3 SV=1
																A7S4Q7	Xylose isomerase OS=Nematostella vectensis OX=45351 GN=v1g229384 PE=3 SV=1
