# Supplementary material for: c-JUN controls microbial colonization via selective phagocytosis in the sea anemone Nematostella
Source: Nat Commun. 2026 Jul 10;17:6087. doi: 10.1038/s41467-026-75511-w (PMC13354778; doi:10.1038/s41467-026-75511-w)
Supplement: Supplementary file 8 — Source Data [file 41467_2026_75511_MOESM8_ESM.xlsx]

## Sheet: Figure 2b, c, e
	b) Bacteria / Nematsome [%]								c) Lysosomes / Nematosome [%]								e) log10 CFU/polyp
Isolate	control	NJ1	NJ33	NA11	Hal025	Hal281		Isolate	control	NJ1	NJ33	NA11	Hal025	Hal281			Isolate	NJ1	NJ33	NA11	Hal025	Hal281
role in the study	without bacteria	native colonizer	native colonizer	native colonizer	non native colonizer	non native colonizer		role in the study	without bacteria	native colonizer	native colonizer	native colonizer	non native colonizer	non native colonizer			days post recolonization (dpr)	7 dpr	7 dpr	7 dpr	7 dpr	7 dpr
1	0	0.09893	0.3475	0.31978	0.86053	2.37521		1	0.98438	0.46334	0.81084	2.48015	3.11219	2.4445			role in the study	native colonizer	native colonizer	native colonizer	non native colonizer	non native colonizer
2	0	0.08891	0.59261	0.1801	1.08935	5.49132		2	0.77266	0.25219	0.83944	2.01026	2.21756	4.34475			1	7166700	3200	917333	500	765
3	0	0.19829	0.68432	0.14512	1.65791	0.39789		3	0.46874	0.58854	0.24155	1.47576	6.76251	9.37218			2	2866700	8500	14333	875	80
4	0	0.0348	1.32057	0.16723	1.59041	0.32165		4	0.39228	0.63492	0.16015	0.44207	6.29002	4.20637			3	400000	40600	77000	175	1630
5	0	1.44722	0.40597	0.1963	0.60928	0.21638		5	0.31454	4.89625	0.31584	0.88953	2.12199	8.68359			4	2300000	233500	4382500	790	5200
6	0	0.81001	1.45943	0.21673	1.43104	1.56057		6	1.5393	2.96992	0.60394	0.76435	2.83595	14.046			5	460000		2295000	1350	10
7	0	0.66466	0.86232	0.09792	1.1636	1.37791		7	0.48258	3.80287	0.76281	0.81511	2.90539	14.405			6	18400		850	0	10
8	0	0.5086	1.64821	0.05695	2.03741	5.54518		8	0.05663	3.33305	5.15678	0.50066	5.17411	1.87335			7	11250		1600	10	10
9	0	0.70984	0.58783	0.26277	3.00146	5.5611		9	2.13777	2.44963	1.06859	0.855	3.55356	3.85983			8	1300		200	20	300
10	0	0.49954	0.11548	0.36459	5.91844	6.98534		10	1.28201	2.14089	1.1162	0.41678	3.62432	7.18516			9	6000		670	0	10
11	0	1.75791	0.38678	0.61341	3.41343			11	1.07338	4.96198	0.64463	2.65745	1.46528	3.57864			10				10	10
12	0	1.79242	1.64758	0.11276	8.80029			12	1.75178	1.00626	0.98235	3.93319	1.33113				11				30	700
13	0	0.98709	0.47134	0.12868	4.54955			13	1.24701	2.00809	1.21771	0.12047	2.92733				12					290
14	0	0.39341	0.61044	0.41777	3.28337			14	2.34194	8.92585	1.64315	0.2214	1.29916				13					460
15	0	2.64609	2.38608	0.01736	2.54098			15	2.32774	2.44265	0.81347	0.71443	3.16923
16	0	1.18428	1.25809	0.16683	6.00549			16	3.80681	3.16535	1.97395	1.19789	4.63775
17	0	0.85762	0.42346	0.01044	4.46551			17	0.01844	2.73851	2.56679	0.35407	1.98722
18	0	0.5984	0.90887	0.2348	2.59467			18	0.02529	2.12448	4.04844	1.10513	1.33499
19	0	3.33537	1.21055	0.11685	5.88627			19	0.10645	3.58963	9.07923	0.69567	1.53665
20	0	0.68035	0.81062	0.10386	0.03997			20	0.56759	2.06069	3.91787	1.97252	2.63745
21	0	1.30007	1.32163					21	0.02913	1.24741	3.30391		3.35072

## Sheet: Figure 4a, b, f, g, h, i
	a) Median ratio normalized read counts						f) Amount of nematosomes / polyp			g) Area of nematosomes [µm2]				h) KaplanMeier Survival Functions_18°C
Tissue	Mesenteries	Nematosomes	Tentacles	Polyp		Genotype	cJUN+/+	cJUN-/-		Genotype	cJUN+/+	cJUN-/-		Time in days	NM_WT	Time	Censored(NM_WT)	Time	NM_KO	Time	Censored(NM_KO)	Time	V. coral._WT	Time	Censored(V. coral._WT)	Time	V. coral._KO	Time	Censored(V. coral._KO)
NVEcJUN	cJUN (NVE21090)	cJUN (NVE21090)	cJUN (NVE21090)	cJUN (NVE21090)		1	512	84		1	680.122	597.382		Survival Function	Survival Function	Survival Function	Survival Function	Survival Function	Survival Function	Survival Function	Survival Function	Survival Function	Survival Function	Survival Function	Survival Function	Survival Function	Survival Function	Survival Function	Survival Function
1	547.593	3571.34	602.627	1775.59		2	461	76		2	377.655	515.499		0	1	9	1	0	1	9	1	0	1	9	1	0	1	9	0.75
2	604.797	10296.4	593.8	1120.99		3	399	44		3	805.779	1009.88		9	1	9	1	9	1	9	1	9	1	9	1	9	--	9	0.75
3	2873.64	12493.8	1266.86	1330.39		4	218	63		4	306.416	787.754		9	1	9	1	9	1	9	1	9	1	9	1	9	--	9	0.75
4				882.52		5	842	152		5	545.883	629.139		9	1	9	1	9	1	9	1	9	1	9	1	9	0.75	9	0.75
5				1347.04		6	724	264		6	624.504	1021.9		9	1	9	1	9	1	9	1	9	1	9	1	9	0.75	9	0.75
						7	439	78		7	569.229	356.026		9	1	9	1	9	1	9	1	9	1	9	1	9	0.75	9	0.75
	b) Median ratio normalized read counts					8	745	106		8	271.912	425.549		9	1	9	1	9	1	9	1	9	1	9	1	9	0.75	9	0.75
Tissue	Mesenteries	Nematosomes	Tentacles	Polyp		9	953	143		9	393.448	765.438		9	1	9	1	9	1	9	1	9	1	9	1	9	0.75	9	0.75
NVEcJUN	cJUN (NVE16876)	cJUN (NVE16876)	cJUN (NVE16876)	cJUN (NVE16876)		10	726	97		10	388.298	446.835		9	1	9	1	9	1	9	1	9	1	9	1	9	0.75	9	0.75
1	118.044	9.59902	1250.75	193.218		11	759	64		11	383.835	1091.25		9	1	9	1	9	1	9	1	9	1	9	1	9	0.75
2	64.6761	8.54074	1545.71	240.944		12	1046	34		12	578.156	740.204		9	1	9	1	9	1	9	1	9	1	9	1	9	0.75
3	60.3323	25.3494	606.29	203.121		13	523	129		13	495.586	521.851		9	1	9	1	9	1	9	1	9	1	9	1	9	0.75
4				194.483		14	956	61		14	535.069	570.259		9	1			9	1			9	1			9	0.75
5				232.489		15	787	48		15	575.237	473.099
						16	1044	64		16	184.879	640.812
						17	494	104		17	656.242	566.483		i) KaplanMeier Survival Functions_30°C
						18	440	66		18	415.249	396.881		Time in days	NM_WT	Time	Censored(NM_WT)	Time	NM_KO	Time	Censored(NM_KO)	Time	V. coral._WT	Time	Censored(V. coral._WT)	Time	V. coral._KO	Time	Censored(V. coral._KO)
						19	552	159		19	495.08	658.321		Survival Function	Survival Function	Survival Function	Survival Function	Survival Function	Survival Function	Survival Function	Survival Function	Survival Function	Survival Function	Survival Function	Survival Function	Survival Function	Survival Function	Survival Function	Survival Function
						20	741	114		20	577.353	1000.61		0	1	9	1	0	1	9	1	0	1	9	0.25	0	1
										21	466.85	410.442		9	1	9	1	9	1	9	1	6	--	9	0.25	5	--
										22	431.485	755.997		9	1	9	1	9	1	9	1	6	0.83333	9	0.25	5	--
										23	252.43	637.55		9	1	9	1	9	1	9	1	7	--			5	--
										24	558.502	436.878		9	1	9	1	9	1	9	1	7	--			5	--
										25	918.293	470.695		9	1	9	1	9	1	9	1	7	--			5	0.58333
										26	572.109	560.818		9	1	9	1	9	1	9	1	7	--			6	--
										27	564.766	576.267		9	1	9	1	9	1	9	1	7	0.41667			6	--
										28	600.128	339.718		9	1	9	1	9	1	9	1	8	0.33333			6	--
										29	538.33	317.745		9	1	9	1	9	1	9	1	9	0.25			6	--
										30	727.501	353.794		9	1	9	1	9	1	9	1	9	0.25			6	0.16667
										31	562.706	331.135		9	1	9	1	9	1	9	1	9	0.25			7	0.08333
										32	376.625	499.191		9	1			9	1			9	0.25			8	0
										33	472.069	405.293
										34	458.851	425.205
										35	503.483	740.891
										36	510.521	990.658
										37	529.232	360.832
										38	567.169	496.616
										39	314.827	652.142
										40	557.385	338.173
										41	513.268	638.237
										42	425.72	488.205
										43	486.145	664.845
										44	669.479	1103.1
										45	400.68	819.511
										46	392.075	710.85
										47	519.104	363.579
										48	726.299	626.392
										49	609.398	970.745
										50	712.395	540.218
										51	667.42	581.932
										52	369.072	916.5
										53	797.539	1086.62
										54	500.221	527.344
										55	609.055	893.669
										56	461.426	641.155
										57	438.938	587.94
										58	465.374	715.656
										59	405.979	571.461
										60	328.903	712.91
										61	378.513	351.734
										62	478.761	607.338
										63	647.977	473.785
										64	768.349	554.81
										65	862.307	386.753
										66	677.548	485.973
										67	802.381	491.638
										68	758.789	630.856
										69	821.713	575.409
										70	664.447	558.414
										71	544.172
										72	506.351
										73	368.937
										74	681.511
										75	779.138
										76	558.909
										77	485.519
										78	497.928
										79	778.55
										80	807.851
										81	443.848
										82	398.941
										83	488.548
										84	393.448
										85	356.197
										86	422.63
										87	491.81
										88	472.069
										89	303.326
										90	377.483
										91	228.996
										92	307.446
										93	306.759
										94	413.532
										95	377.312
										96	481
										97	418.854
										98	368.729
										99	361.347
										100	317.574
										101	504.513
										102	445.976
										103	398.426
										104	481.167
										105	394.135
										106	410.786
										107	473.614
										108	452.843
										109	374.908
										110	450.096
										111	339.89
										112	432.587
										113	373.364
										114	363.407
										115	291.309
										116	423.489
										117	399.456
										118	469.666
										119	432.93
										120	303.841
										121	481.167
										122	436.363
										123	402.031
										124	308.991
										125	453.701
										126	727.501
										127	256.462
										128	481.853
										129	261.44
										130	338.345
										131	722.351
										132	486.145
										133	605.793
										134	650.253
										135	556.526
										136	762.863
										137	616.608
										138	659.523
										139	737.286
										140	453.529
										141	558.93
										142	816.832
										143	409.584
										144	662.098
										145	508.976
										146	374.565
										147	592.747
										148	631.714
										149	501.423
										150	800.629
										151	817.623
										152	424.862
										153	554.981
										154	337.83
										155	615.921
										156	676.689
										157	584.679
										158	662.613
										159	725.784
										160	679.951
										161	360.86
										162	309.29
										163	363.61
										164	385.09
										165	711.708
										166	508.633
										167	709.991
										168	810.07
										169	791.874
										170	721.664
										171	563.908
										172	1091.77
										173	512.924
										174	567.341
										175	590.343
										176	797.195
										177	620.556
										178	573.692
										179	540.39
										180	630.856
										181	1122.32
										182	669.651
										183	736.599
										184	510.693
										185	833.759
										186	383.148
										187	517.044
										188	346.069
										189	643.044
										190	327.53
										191	338.516
										192	401.516
										193	406.66
										194	432.758
										195	302.639
										196	283.241
										197	373.192
										198	453.873
										199	520.477
										200	444.603
										201	347.614
										202	426.407
										203	428.982
										204	380.573
										205	341.091
										206	517.559
										207	322.895
										208	642.529
										209	445.976
										210	399.456
										211	541.763
										212	437.05
										213	365.639
										214	316.544
										215	791.359
										216	648.708
										217	623.302
										218	538.845
										219	635.319
										220	623.474
										221	415.077
										222	410.271
										223	370.617
										224	349.331
										225	509.663
										226	393.448
										227	437.222
										228	459.538
										229	440.826
										230	522.194
										231	308.132
										232	438.423
										233	328.388
										234	257.32
										235	460.396
										236	287.704
										237	209.942
										238	424.347
										239	295.773
										240	546.741
										241	430.355
										242	384.521
										243	486.145
										244	586.91
										245	488.377
										246	359.802
										247	990.143
										248	853.42
										249	776.596
										250	1387.54
										251	555.496
										252	439.968
										253	411.129
										254	458.164
										255	435.848
										256	348.816
										257	599.613

## Sheet: Figure 5b, c, d, e, f
b) Bacteria / Nematsome [%]														c) Lysosomes / Nematosome [%]														d) Relative phagocytosis [%]																			e) log10 CFU / polyp (7 dpr)
Isolate	control (without bacteria)	control (without bacteria)	NJ1	NJ1	NJ33	NJ33	NA11	NA11	Hal025	Hal025	Hal281	Hal281		Isolate	control (without bacteria)	control (without bacteria)	NJ1	NJ1	NJ33	NJ33	NA11	NA11	Hal025	Hal025	Hal281	Hal281		Challenge	NJ1 vs Hal25	NJ1 vs Hal25		NJ33 vs Hal25	NJ33 vs Hal25		NA11 vs Hal25	NA11 vs Hal25		NJ1 vs Hal281	NJ1 vs Hal281		NJ33 vs Hal281	NJ33 vs Hal281		NA11 vs Hal281	NA11 vs Hal281		Isolate	NJ1	NJ1
Genotype	cJUN+/+	cJUN-/-	cJUN+/+	cJUN-/-	cJUN+/+	cJUN-/-	cJUN+/+	cJUN-/-	cJUN+/+	cJUN-/-	cJUN+/+	cJUN-/-		Genotype	cJUN+/+	cJUN-/-	cJUN+/+	cJUN-/-	cJUN+/+	cJUN-/-	cJUN+/+	cJUN-/-	cJUN+/+	cJUN-/-	cJUN+/+	cJUN-/-		Genotype	NJ1	Hal25	Genotype	NJ33	Hal25	Genotype	NA11	Hal25	Genotype	NJ1	Hal281	Genotype	NJ33	Hal281	Genotype	NA11	Hal281		dpr	7 dpr	7 dpr
1	0	0	1.10398	0.09071	2.97876	0.06504	0.31978	1.88235	0.86053	0.73464	1.92968	15.8205		1	0.98438	0.3627	4.50103	0.40226	1.21572	0.08975	2.48015	1.34457	1.67819	0.52031	1.0972	0.10256		cJUN+/+	0.38578	0.61422	cJUN+/+	0.24292	0.75708	cJUN+/+	0.40891	0.59109	cJUN+/+	0.25192	0.74808	cJUN+/+	0.19118	0.80882	cJUN+/+	0.42661	0.57339		Genotype	cJUN +/+	cJUN -/-
2	0	0	2.19403	6.32107	8.69564	0.15364	0.1801	6.87431	1.08935	2.50231	3.35065	9.18184		2	0.77266	0.33705	2.4802	0.43298	0.801	0	2.01026	1.54163	3.79471	0.2681	1.69897	0.73857		cJUN+/+	0.39756	0.60244	cJUN+/+	0.19761	0.80239	cJUN+/+	0.43668	0.56332	cJUN+/+	0.14814	0.85186	cJUN+/+	0.20202	0.79798	cJUN+/+	0.1901	0.8099		1	18400	30
3	0	0	0.55937	2.92447	7.11088	0.3213	0.14512	4.12805	1.65791	4.2447	1.00405	20.8088		3	0.46874	0.31057	2.57926	0.20398	1.27543	0.11526	1.47576	0.90448	4.53758	0.96021	0.20081	0.34574		cJUN+/+	0.49632	0.50368	cJUN+/+	0.29465	0.70535	cJUN+/+	0.46833	0.53167	cJUN+/+	0.25926	0.74074	cJUN+/+	0.38017	0.61983	cJUN+/+	0.19031	0.80969		2	11250	30
4	0	0	0.21406	3.29513	1.46295	1.05113	0.16723	0.13165	1.59041	2.80917	2.0307	10.0026		4	0.39228	0.06378	1.92726	1.02418	1.36852	0.42845	0.44207	0.19737	3.518	0.32416	3.81195	0.18094		cJUN+/+	0.42266	0.57734	cJUN+/+	0.13275	0.86725	cJUN+/+	0.47434	0.52566	cJUN+/+	0.2707	0.7293	cJUN+/+	0.35088	0.64912	cJUN+/+	0.45213	0.54787		3	1300	70
5	0	0	0	3.22318	2.10501	1.72709	0.1963	0.06015	0.60928	7.27796	1.57589	2.71408		5	0.31454	0.08322	3.17323	0.24557	1.67779	0.37963	0.88953	0.81279	2.11201	0.58226	1.70708	0.45243		cJUN+/+	0.44588	0.55412	cJUN+/+	0.17948	0.82052	cJUN+/+	0.32081	0.67919	cJUN+/+	0.34972	0.65028	cJUN+/+	0.24692	0.75308	cJUN+/+	0.37203	0.62797		4	6000	30
6	0	0	0	0.55089	6.33548	0.30046	0.21673	0.10886	1.43104	2.43647	1.3699	2.2176		6	1.5393	0.57583	0.98516	0.11762	1.82303	1.46313	0.76435	1.05221	1.81493	0.25911	2.94256	0.56327		cJUN+/+	0.55777	0.44223	cJUN+/+	0.11112	0.88888	cJUN+/+	0.47319	0.52681	cJUN+/+	0.3494	0.6506	cJUN+/+	0.39737	0.60263	cJUN+/+	0.42856	0.57144		5
7	0	0	0.05364	0.4472	3.78186	0.69826	0.09792	0.05353	1.1636	4.53914	2.519	11.8093		7	0.48258	0.05366	0.38017	0.57861	3.27283	0.4506	0.81511	1.58049	3.63633	0.65346	4.9667	0.75956		cJUN+/+	0.51163	0.48837	cJUN+/+	0.33136	0.66864	cJUN+/+	0.27526	0.72474	cJUN+/+	0.40805	0.59195	cJUN+/+	0.28571	0.71429	cJUN+/+	0.43299	0.56701		6
8	0	0	0	0.18875	3.47934	0.29283	0.05695	0.03036	2.03741	4.40496	6.63835	3.69752		8	6.50247	0.60432	1.81998	0.20162	0.41146	0.38532	0.50066	0.54547	7.01753	0.71997	5.47326	1.02001		cJUN+/+	0.312	0.688	cJUN+/+	0.21721	0.78279	cJUN+/+	0.40711	0.59289	cJUN+/+	0.37464	0.62536	cJUN+/+	0.30705	0.69295	cJUN+/+	0.46842	0.53158		7
9	0	0	0.05529	0.50773	4.26191	0.90444	0.26277	3.33047	3.00146	10.2544	4.08044	1.42983		9	2.13777	0.09709	2.92608	1.45244	2.07971	0.24393	0.855	0.64881	1.3643	0.80738	4.87394	0.62166		cJUN+/+	0.16217	0.83783	cJUN+/+	0.07172	0.92828	cJUN+/+	0.43233	0.56767	cJUN+/+	0.30147	0.69853	cJUN+/+	0.37013	0.62987	cJUN+/+	0.42167	0.57833		8
10	0	0	0.22907	1.04898	4.16947	0.3261	0.36459	11.0821	18.6658	3.91569	5.41189	2.55848		10	1.28201	0.28263	1.02372	3.30517	0.70614	0.5371	0.41678	0.31292	2.84852	0.30126	5.41189	0.85275		cJUN+/+	0.29572	0.70428	cJUN+/+	0.08601	0.91399	cJUN+/+	0.55684	0.44316	cJUN+/+	0.38603	0.61397	cJUN+/+	0.38762	0.61238	cJUN+/+	0.25765	0.74235
11	0	0	0.02663	2.07454	2.33546	0.64977	0.61341	7.42834	5.91844	0.80188	2.89942	24.597		11	1.07338	0.13795	1.51242	3.35657	1.26504	0.61589	2.65745	0.49749	5.02527	0.3701	5.33614	0.34772		cJUN+/+	0.26296	0.73704	cJUN+/+	0.07317	0.92683	cJUN+/+	0.23077	0.76923	cJUN+/+	0.2815	0.7185	cJUN+/+	0.22047	0.77953	cJUN+/+	0.35812	0.64188
12	0	0	0.13977	1.8848	4.32816	0.53264	0.11276	4.47518	3.41343	3.81982	2.89942	36.7722		12	1.75178	0.25569	0.98345	0.62243	0.57514	0.46412	3.93319	0.25095	6.04351	0.86051	4.61302	0.93454		cJUN+/+	0.27601	0.72399	cJUN+/+	0.10345	0.89655	cJUN+/+	0.29363	0.70637	cJUN+/+	0.46756	0.53244	cJUN+/+	0.37162	0.62838	cJUN+/+	0.29538	0.70462
13	0	0	0.02908	0.77808	3.43522	0.49447	0.12868	10.0363	8.80029	2.6962	2.28281	27.5037		13	1.24701	1.74509	0.53139	0.18853	2.45373	0.62133	0.12047	0.27249	2.44915	5.01702	7.34973	0.2146		cJUN+/+	0.17201	0.82799	cJUN+/+	0.21214	0.78786	cJUN+/+	0.28048	0.71952	cJUN+/+	0.29637	0.70363	cJUN+/+	0.47059	0.52941	cJUN+/+	0.36647	0.63353		f) Fitness Score (7 dpr)
14	0	0	0.05416	4.58737	2.80255	0.48877	0.41777	0.48467	4.54955	0.53363	3.696	34.512		14	2.34194	0.29671	1.36428	0.48294	1.72466	1.58959	0.2214	1.10391	0.81895	0.03564	2.78504	0.97576		cJUN+/+	0.21386	0.78614	cJUN+/+	0.11499	0.88501	cJUN+/+	0.45394	0.54606	cJUN+/+	0.48462	0.51538	cJUN+/+	0.28086	0.71914	cJUN+/+	0.2989	0.7011		Isolate	GF	GF
15	0	0	0	2.22171	2.34108	1.76871	0.01736	1.88611	3.28337	2.80897	6.82191	19.044		15	2.32774	0.07813	1.71513	0.23599	1.13703	0.80303	0.71443	0.19639	4.3183	0.50563	2.30494	1.10298		cJUN+/+	9.37469e-05	0.99991	cJUN+/+	0.10827	0.89173	cJUN+/+	0.4132	0.5868	cJUN+/+	0.30928	0.69072	cJUN+/+	0.39965	0.60035	cJUN+/+	0.24948	0.75052		dpr	7 dpr	7 dpr
16	0	0	0.94296	2.54965	1.16931	0.86512	0.16683	6.60109	2.54098	1.11762	6.20732			16	3.80681	0.10411	1.78833	0.4933	0.8872	0.57145	1.19789	0.32824	0.81962	0.08824	1.13554			cJUN+/+	0.10811	0.89189	cJUN+/+	0.39912	0.60088	cJUN+/+	0.13549	0.86451	cJUN+/+	0.34	0.66	cJUN+/+	0.42571	0.57429	cJUN+/+	0.13585	0.86415		Genotype	cJUN+/+	cJUN-/-
17	0	0	0.91041	4.52177	1.12991	0.30748	0.01044	7.4223	6.00549	1.44051	2.57993			17	0.01844	0	2.66503	3.0592	0.60023	0.77562	0.35407	0.60182	3.21239	0.58054	4.39196			cJUN+/+	5.55525e-05	0.99994	cJUN+/+	0.33872	0.66128	cJUN+/+	0.33333	0.66667	cJUN+/+	0.34649	0.65351	cJUN+/+	0.41791	0.58209	cJUN-/-	0.39364	0.60636		1	2.25	3.25
18	0		1.03347	8.15209	3.53842		0.2348	9.39787	4.46551	1.80432	1.17686			18	0.02529	3.25708	3.25708	2.70095	1.05127	0.12303	1.10513	0.36719	0.90273	0.8246	6.99813			cJUN+/+	0.27769	0.72231	cJUN+/+	0.65591	0.34409	cJUN+/+	0.44141	0.55859	cJUN+/+	0.44777	0.55223	cJUN+/+	0.37725	0.62275	cJUN-/-	0.45569	0.54431		2	2.5	3.5
19	0		0.15229	1.23931	2.27064		0.11685	8.64321	2.59467	9.02714	1.17363			19	0.10645	4.36838	4.36838	3.71676	0.68558		0.69567	0.83646	1.13517	0.49434	3.77212			cJUN+/+	0.46211	0.53789	cJUN+/+	0.44827	0.55173	cJUN+/+	0.28029	0.71971	cJUN+/+	0.43299	0.56701	cJUN+/+	0.40084	0.59916	cJUN-/-	0.55208	0.44792		3	2.25	3.75
20	0		0.20427	0.177	2.18912		0.10386	6.00128	5.88627	3.63565	3.44828			20	0.56759	0.88358	0.88358	0.63677	1.26966		1.97252	0.42215	2.21164	0.13122	4.97796			cJUN+/+	0.31354	0.68646	cJUN+/+	0.42858	0.57142	cJUN+/+	0.20762	0.79238	cJUN+/+	0.33696	0.66304	cJUN+/+	0.32859	0.67141	cJUN-/-	0.36905	0.63095		4	2	3.5
21	0		0.16337	1.46099	0.76054			3.32965	6.38958	8.08322	1.34898			21	0.02913	0.65817	0.65817	0.75832	3.50527			0.33577	3.81052	0.17831	4.99159			cJUN+/+	0.24711	0.75289	cJUN+/+	0.42516	0.57484	cJUN+/+	0.29048	0.70952	cJUN+/+	0.39491	0.60509	cJUN+/+	0.37143	0.62857	cJUN-/-	0.34375	0.65625		5	1.75	3.75
22	0		0.1148	0.77405	1.37079			4.14836	10.7711	3.80608	1.42085			22	0.81718	1.74994	1.74994		1.84359			0.47732	3.05904	0.64634	1.55807			cJUN+/+	0.2439	0.7561	cJUN+/+	0.45479	0.54521	cJUN+/+	0.34545	0.65455	cJUN+/+	0.20303	0.79697	cJUN+/+	0.38897	0.61103	cJUN-/-	0.34997	0.65003
23	0		0.07876		2.16903			6.61712	3.60332	1.58901	1.56391			23	1.54617	3.12678	3.12678		1.54923			0.83094	2.96113	0.42943	1.24522			cJUN+/+	0.25934	0.74066	cJUN+/+	0.24546	0.75454	cJUN+/+	0.33997	0.66003	cJUN-/-	0.29143	0.70857	cJUN-/-	0.50433	0.49567	cJUN-/-	0.4923	0.5077
24	0		0.57603		3.13253			8.2707	1.3503	1.92006	3.72289			24	1.02112	2.56208	2.56208		3.8313			0.36091	4.09403	0.51208	3.53261			cJUN+/+	0.36671	0.63329	cJUN+/+	0.55735	0.44265	cJUN+/+	0.32393	0.67607	cJUN-/-	0.57252	0.42748	cJUN-/-	0.42034	0.57966	cJUN-/-	0.40404	0.59596
25	0		0.55352		1.41455			12.0284	3.71921	0.30114	3.56047			25	2.96104	1.42329	1.42329		1.15744			0.77397	7.77266	0.30114	4.55324			cJUN+/+	0.35474	0.64526	cJUN+/+	0.22707	0.77293	cJUN+/+	0.20378	0.79622	cJUN-/-	0.33333	0.66667	cJUN-/-	0.41984	0.58016	cJUN-/-	0.55	0.45
26	0		0.21628		2.51171			14.7261	1.48602	0.07159	2.93744			26	0.05663	2.34583	2.34583		1.67447			0.22931	3.29826	0.25088	3.23758			cJUN+/+	0.35186	0.64814	cJUN+/+	0.32759	0.67241	cJUN+/+	4.50279e-05	0.99995	cJUN-/-	0.43662	0.56338	cJUN-/-	0.34849	0.65151	cJUN-/-	0.45098	0.54902
27			0.34346		0.77488			6.84366	4.16988		2.87639			27		1.4711	1.4711		1.03318			1.80225	2.65346		3.96809			cJUN+/+	0.29949	0.70051	cJUN+/+	0.21847	0.78153	cJUN+/+	0.17275	0.82725	cJUN-/-	0.40698	0.59302	cJUN-/-	0.33995	0.66005	cJUN-/-	0.46576	0.53424
28			0.04385		1.88737			13.8271	6.59335		1.29289			28		2.17511	2.17511		2.77977			0.74076	2.38085		2.78796			cJUN+/+	0.25533	0.74467	cJUN+/+	0.32507	0.67493	cJUN+/+	0.41286	0.58714	cJUN-/-	0.47368	0.52632	cJUN-/-	0.49448	0.50552
29			0.03642		2.73391			5.59682	2.13577		1.23716			29		4.33249	4.33249		1.88834			0.67941	2.89849		2.10332			cJUN+/+	0.23998	0.76002	cJUN-/-	0.53333	0.46667	cJUN+/+	0.25972	0.74028	cJUN-/-	0.34482	0.65518	cJUN-/-	0.34181	0.65819
30			0		0.96722			6.44602	10.2021		1.0671			30		3.67143	3.67143		1.26477			1.07446	2.42431		3.45529			cJUN+/+	0.21212	0.78788	cJUN-/-	0.59998	0.40002	cJUN+/+	8.1083e-05	0.99992	cJUN-/-	0.61202	0.38798	cJUN-/-	0.34375	0.65625
31			0.07872		1.01677			14.7459	5.9128		2.9822			31		2.10155	2.10155		1.75993			0.54448	3.33343		1.30991			cJUN+/+	0.23021	0.76979	cJUN-/-	0.55741	0.44259	cJUN+/+	0.15276	0.84724	cJUN-/-	0.51538	0.48462	cJUN-/-	0.30435	0.69565
32			0.0756		2.95096			6.5282	6.39081		1.97875			32		1.15454	1.15454		3.31991			0.33963	3.12644		2.96798			cJUN+/+	0.27562	0.72438	cJUN-/-	0.54683	0.45317	cJUN+/+	0.25928	0.74072	cJUN-/-	0.30935	0.69065	cJUN-/-	0.46048	0.53952
33					2.95976			5.64449	16.3913		1.02757			33		1.55124	1.55124		0.54978			0.63389	3.07039		1.67357			cJUN+/+	0.27604	0.72396	cJUN-/-	0.49396	0.50604	cJUN+/+	0.23077	0.76923	cJUN-/-	0.68932	0.31068	cJUN-/-	0.40968	0.59032
34					2.97504			7.48198	4.24292		1.65798			34					1.72239			0.49026	7.24797		1.34709			cJUN+/+	0.23078	0.76922	cJUN-/-	0.79729	0.20271	cJUN+/+	0.000185079	0.99981	cJUN-/-	0.61291	0.38709	cJUN-/-	0.43103	0.56897
35					1.72332			4.63112	4.17508		1.20628			35					1.17909			0.06382	4.86412		1.18258			cJUN+/+	0.52101	0.47899	cJUN-/-	0.57516	0.42484	cJUN-/-	0.38334	0.61666	cJUN-/-	0.64671	0.35329	cJUN-/-	0.48631	0.51369
36								6.1565	5.67246		1.11082			36								0.21353	1.41818		1.00978			cJUN+/+	0.54579	0.45421	cJUN-/-	0.47935	0.52065	cJUN-/-	0.59367	0.40633	cJUN-/-	0.46338	0.53662	cJUN-/-	0.46233	0.53767
37								3.84012	2.33911					37								0.16	2.48538					cJUN+/+	0.30511	0.69489				cJUN-/-	0.5575	0.4425	cJUN-/-	0.46427	0.53573	cJUN-/-	0.43681	0.56319
38								4.37108	9.83346					38								0.19165	2.65655					cJUN+/+	0.13541	0.13541				cJUN-/-	0.68021	0.31979	cJUN-/-	0.35107	0.64893	cJUN-/-	0.43681	0.56319
39								3.61818	18.7572					39								0.03046	3.22043					cJUN-/-	0.52192	0.47808				cJUN-/-	0.58507	0.41493	cJUN-/-	0.40625	0.59375
40								4.19037	5.56543					40								0.91541	1.10606					cJUN-/-	0.48022	0.51978				cJUN-/-	0.59706	0.40294	cJUN-/-	0.45901	0.54099
41								8.13211	2.12438					41								0.2541	2.39961					cJUN-/-	0.83998	0.16002				cJUN-/-	0.28449	0.71551	cJUN-/-	0.45513	0.54487
42									19.5132					42									0.81138					cJUN-/-	0.58103	0.41897				cJUN-/-	0.09631	0.90369
43									8.16658					43									3.94445					cJUN-/-	0.46133	0.53867				cJUN-/-	0.35801	0.64199
																												cJUN-/-	0.50312	0.49688				cJUN-/-	0.63438	0.36562
																												cJUN-/-	0.44976	0.55024				cJUN-/-	0.5178	0.4822
																												cJUN-/-	0.62499	0.37501				cJUN-/-	0.44116	0.55884
																												cJUN-/-	0.55294	0.44706				cJUN-/-	0.40581	0.59419
																												cJUN-/-	0.34548	0.65452				cJUN-/-	0.62159	0.37841
																												cJUN-/-	0.000444463	0.99956				cJUN-/-	0.42645	0.57355
																												cJUN-/-	0.54456	0.45544				cJUN-/-	0.57478	0.42522
																												cJUN-/-	0.56522	0.43478				cJUN-/-	0.40744	0.59256
																												cJUN-/-	0.85346	0.14654
																												cJUN-/-	0.69043	0.30957
[truncated: 20 more columns]

## Sheet: Figure 6a. b, c, d
a) alpha diversity (pd)										c) Unifrac-weighted distance					d) Relative abundance
dpr	2dpr	2dpr	7dpr	7dpr	14dpr	14dpr	28dpr	28dpr		2dpr	7dpr	14dpr	28dpr			Alphaproteobacteria	Gammaproteobacteria	Bacteroidia	Spirochaetota	Actinobacteria	Firmicutes	Others
Genotype	cJUN+/+	cJUN-/-	cJUN+/+	cJUN-/-	cJUN+/+	cJUN-/-	cJUN+/+	cJUN-/-		0.2001	0.44705	0.50777	0.56628			d__Bacteria;p__Proteobacteria;c__Alphaproteobacteria	d__Bacteria;p__Proteobacteria;c__Gammaproteobacteria	d__Bacteria;p__Bacteroidota;c__Bacteroidia	d__Bacteria;p__Spirochaetota;c__Spirochaetia	d__Bacteria;p__Actinobacteriota;c__Actinobacteria	d__Bacteria;p__Firmicutes;c__Bacilli	other
1	10.1261	13.4765	13.6887	6.14554	13.5686	8.6722	13.9836	7.7688		0.19173	0.53016	0.7378	0.64193		cJUN+/+_conv_2dpr_1	0.04343	0.77582	0.15521	0.01626	0.00336	0.00281	0.00311
2	12.0107	9.00451	12.5835	11.1803	12.6296	10.9793	15.9942	10.7018		0.17424	0.41603	0.557	0.2409		cJUN+/+_conv_2dpr_2	0.02389	0.9107	0.04753	0.01207	0.00199	0.00154	0.00227
3	13.1063	12.5382	8.24529	14.2681	13.4577	7.72537	14.86	8.9102		0.16604	0.50931	0.39735	0.8095		cJUN+/+_conv_2dpr_3	0.04866	0.76267	0.09652	0.05973	0.00763	0.01027	0.01452
4	17.2019	10.3599	7.57646	9.44237	10.1179	6.43437	14.1783	8.37872		0.24079	0.42307	0.28057	0.46077		cJUN+/+_conv_2dpr_4	0.16464	0.66664	0.13387	0.01465	0.000593942	0.000752326	0.01885
5	10.5792	9.38559	9.14604	6.94831	11.3159	7.25733	14.3337	9.27405		0.1782	0.43637	0.34052	0.54643		cJUN+/+_conv_2dpr_5	0.05889	0.87184	0.04209	0.02033	0.00379	0.000399241	0.00266
										0.09522	0.45279	0.74573	0.31121		cJUN+/+_conv_7dpr_1	0.2385	0.62014	0.0884	0.04213	0.000805755	0.00207	0.00794
										0.21533	0.33088	0.26282	0.66512		cJUN+/+_conv_7dpr_2	0.46235	0.34155	0.14647	0.04043	0.0028	0.00331	0.0031
b) evenness (pielous's)										0.12563	0.40071	0.20891	0.53004		cJUN+/+_conv_7dpr_3	0.44889	0.37933	0.15812	0.00681	0.00345	0.00234	0.00107
dpr	2dpr	2dpr	7dpr	7dpr	14dpr	14dpr	28dpr	28dpr		0.07364	0.37375	0.18809	0.52613		cJUN+/+_conv_7dpr_4	0.28008	0.64357	0.07583	0.000266525	0	0	0.000249862
Genotype	cJUN+/+	cJUN-/-	cJUN+/+	cJUN-/-	cJUN+/+	cJUN-/-	cJUN+/+	cJUN-/-		0.22193	0.38779	0.51571	0.50426		cJUN+/+_conv_7dpr_5	0.10451	0.75808	0.13072	0.00447	0.00102	0.000646671	0.00055429
1	0.54156	0.46639	0.56415	0.683	0.75782	0.4261	0.80182	0.44853		0.21395	0.43636	0.74337	0.581		cJUN+/+_conv_14dpr_1	0.29961	0.38984	0.22718	0.0384	0.00981	0.02687	0.00829
2	0.52494	0.55033	0.60432	0.61692	0.61738	0.56549	0.70942	0.54388		0.13554	0.2785	0.56185	0.27108		cJUN+/+_conv_14dpr_2	0.57577	0.26842	0.08701	0.0551	0.00292	0.00712	0.00365
3	0.62661	0.61226	0.679	0.58144	0.66067	0.45243	0.65005	0.51693		0.19051	0.35744	0.45399	0.75708		cJUN+/+_conv_14dpr_3	0.25132	0.52217	0.15645	0.03756	0.00137	0.02683	0.00429
4	0.50949	0.47808	0.67989	0.56753	0.7491	0.61745	0.6254	0.49438		0.22084	0.3034	0.32001	0.48743		cJUN+/+_conv_14dpr_4	0.1924	0.3534	0.38659	0.02217	0.0016	0.00758	0.03625
5	0.54044	0.51973	0.45301	0.72361	0.69148	0.63011	0.69007	0.57944		0.59186	0.33649	0.65929	0.52154		cJUN+/+_conv_14dpr_5	0.20486	0.63024	0.14034	0.01493	0.0034	0.00275	0.00347
										0.622	0.5955	0.84502	0.61112		cJUN+/+_conv_28dpr_1	0.36824	0.2066	0.29626	0.01615	0.01311	0.04656	0.05308
										0.54372	0.44425	0.70489	0.30288		cJUN+/+_conv_28dpr_2	0.20512	0.50164	0.19433	0.001	0.01024	0.00568	0.08199
										0.59336	0.44817	0.58948	0.7972		cJUN+/+_conv_28dpr_3	0.71235	0.11365	0.10747	0.02012	0.01305	0.01713	0.01624
										0.60572	0.32399	0.44323	0.49276		cJUN+/+_conv_28dpr_4	0.07592	0.17019	0.59906	0.000219428	0.00498	0.000987427	0.14864
										0.13002	0.47473	0.55252	0.4759		cJUN+/+_conv_28dpr_5	0.39846	0.41693	0.14087	0.00265	0.00251	0.01153	0.02705
										0.14554	0.61336	0.77422	0.47004		cJUN-/-_conc_2dpr_1	0.04979	0.86161	0.02833	0.01785	0.00207	0.0162	0.02414
										0.18184	0.56325	0.5849	0.31597		cJUN-/-_conc_2dpr_2	0.03795	0.93821	0.01057	0.00638	0.000796935	0.00184	0.00426
										0.09999	0.59189	0.46199	0.77074		cJUN-/-_conc_2dpr_3	0.07399	0.72329	0.0386	0.0495	0.02952	0.05474	0.03035
										0.19211	0.46178	0.36895	0.38525		cJUN-/-_conc_2dpr_4	0.03946	0.88818	0.03482	0.01901	0.00595	0.00823	0.00435
															cJUN-/-_conc_2dpr_5	0.04055	0.93295	0.01139	0.0094	0.00216	0.000593148	0.00297
															cJUN-/-_conv_7dpr_1	0.36899	0.52549	0.1028	0	0	0	0.00271
															cJUN-/-_conv_7dpr_2	0.46717	0.07319	0.11572	0.18312	0.01533	0.12818	0.01729
															cJUN-/-_conv_7dpr_3	0.61433	0.17682	0.0988	0.06121	0.00213	0.01668	0.03004
															cJUN-/-_conv_7dpr_4	0.61742	0.32407	0.03608	0.01391	0.00222	0.00329	0.00302
															cJUN-/-_conv_7dpr_5	0.3791	0.45635	0.16277	0.00112	9.08e-05	0.000574939	0
															cJUN-/-_conv_14dpr_1	0.81358	0.03995	0.14384	0.0016	5.83e-05	0.000174958	0.00078731
															cJUN-/-_conv_14dpr_2	0.23158	0.13468	0.02638	0.0016	0.09662	0.50914	0
															cJUN-/-_conv_14dpr_3	0.82363	0.09345	0.07929	0.00172	0	0.00186	5.63e-05
															cJUN-/-_conv_14dpr_4	0.65221	0.21647	0.12941	0.00168	0	6.34e-05	0.000158474
															cJUN-/-_conv_14dpr_5	0.48976	0.31878	0.18706	0.0016	9.77e-05	0.00146	0.00124
															cJUN-/-_conv_28dpr_1	0.82684	0.01579	0.15634	0.000128675	0	0	0.000900727
															cJUN-/-_conv_28dpr_2	0.63069	0.04393	0.30232	0.00169	0	0.00152	0.01986
															cJUN-/-_conv_28dpr_3	0.69265	0.08157	0.22079	0.00182	0.00275	0.000328653	8.96e-05
															cJUN-/-_conv_28dpr_4	0.73467	0.08836	0.17412	0.00132	0	0.000406119	0.00112
															cJUN-/-_conv_28dpr_5	0.58231	0.25303	0.1557	0.00152	0	0.000684198	0.00675

## Sheet: Figure S1d, e, f, g, h, i, j
d) Amount of nematosomes								e) amount of nematosomes / 100 eggs			f) survival (%)										g) KaplanMeier Survival Function_18°C
Amount of Eggs	Amount of Nematosomes	Genotype	Amount of Eggs	Amount of Nematosomes	Genotype			number of nematosomes per 100 eggs	number of nematosomes per 100 eggs		dpf	cJUN+/+xcJUN+/+	SEM cJUN+/+	cJUN-/-xcJUN+/+	SEM cJUN-/-	cJUN+/+xcJUN-/-	SEM cJUN+/+	cJUN-/-xcJUN-/-	SEM cJUN+/+		Time in days	NM_WT	Time	Censored(NM_WT)	Time	NM_KO	Time	Censored(NM_KO)	Time	NJ1_WT	Time	Censored(NJ1_WT)	Time	NJ1_KO	Time	Censored(NJ1_KO)	Time	Hal281_WT	Time	Censored(Hal281_WT)	Time	Hal281_KO	Time	Censored(Hal281_KO)	Time	V. coral._WT	Time	Censored(V. coral._WT)	Time
312	145	cJUN-/-	147	1617	cJUN+/+			cJUN+/+	cJUN-/-
92	108	cJUN-/-	266	1209	cJUN+/+			1100	46.4744			WT(f)xWT(m)		KO(f)xWT(m)		WT(f)xKO(m)		KO(f)xKO(m)			Survival Function	Survival Function	Survival Function	Survival Function	Survival Function	Survival Function	Survival Function	Survival Function	Survival Function	Survival Function	Survival Function	Survival Function	Survival Function	Survival Function	Survival Function	Survival Function	Survival Function	Survival Function	Survival Function	Survival Function	Survival Function	Survival Function	Survival Function	Survival Function	Survival Function	Survival Function	Survival Function	Survival Function	Survival Function
189	146	cJUN-/-	240	1841	cJUN+/+			454.511	117.391		0	100	0	100	0	100	0	100	0		0	1	9	1	0	1	9	1	0	1	9	1	0	1	9	1	0	1	9	1	0	1	9	1	0	1	9	1	0
223	151	cJUN-/-	249	1624	cJUN+/+			767.083	77.2487		1	100	0.21975	99.9169	0	100	0	99.8542	0.38568		9	1	9	1	9	1	9	1	9	1	9	1	9	1	9	1	9	1	9	1	9	1	9	1	9	1	9	1	9
311	281	cJUN-/-	180	776	cJUN+/+			652.209	67.713		5	100	1.53823	99.4186	0	99.7003	0.79293	99.1661	1.40883		9	1	9	1	9	1	9	1	9	1	9	1	9	1	9	1	9	1	9	1	9	1	9	1	9	1	9	1	9
74	165	cJUN-/-	215	1068	cJUN+/+			431.111	90.3537		7	99.8255	2.32068	98.6578	0.31558	99.7003	0.79293	99.1661	1.40883		9	1	9	1	9	1	9	1	9	1	9	1	9	1	9	1	9	1	9	1	9	1	9	1	9	1	9	1	9
118	110	cJUN-/-	229	1161	cJUN+/+			496.744	222.973		9	99.8255	2.62935	98.4062	0.31558	99.7003	0.79293	98.9919	1.36318		9	1	9	1	9	1	9	1	9	1	9	1	9	1	9	1	9	1	9	1	9	1	9	1	9	1	9	1	9
231	162	cJUN-/-	348	2333	cJUN+/+			506.987	93.2203		19	98.3532	3.99721	95.9207	1.54615	98.9713	1.75357	96.5834	1.90147		9	1	9	1	9	1	9	1	9	1	9	1	9	1	9	1	9	1	9	1	9	1	9	1	9	1	9	1	9
207	187	cJUN-/-	400	2751	cJUN+/+			670.402	70.1299		40	96.3873	3.85829	93.4505	1.93077	97.9678	2.54189	87.3639	6.44968		9	1	9	1	9	1	9	1	9	1	9	1	9	1	9	1	9	1	9	1	9	1	9	1	9	1	9	1	9
131	210	cJUN-/-	266	1841	cJUN+/+			687.75	90.3382		61	94.4073	2.39421	83.208	9.06599	96.6552	2.45142	79.9611	7.17547		9	1	9	1	9	1	9	1	9	1	9	1	9	1	9	1	9	1	9	1	9	1	9	1	9	1	9	1	9
132	167	cJUN-/-	201	959	cJUN+/+			692.105	160.305		96	89.2227	4.22322	56.5503	12.2039	95.047	2.52865	70.4467	7.48151		9	1	9	1	9	1	9	1	9	1	9	1	9	1	9	1	9	1	9	1	9	1	9	1	9	1	9	1	9
223	290	cJUN-/-	329	1362	cJUN+/+			477.114	126.515		124	87.3969	4.84044	51.2456	11.2261	92.9186	2.65977	57.4375	10.861		9	1	9	1	9	1	9	1	9	1	9	1	9	1	9	1	9	1	9	1	9	1	9	1	9	1	9	1	9
								413.982	130.045												9	1	9	1	9	1	9	1	9	1	9	1	9	1	9	1	9	1	9	1	9	1	9	1	9	1	9	1	9
																					9	1	9	1	9	1	9	1	9	1	9	1	9	1	9	1	9	1	9	1	9	1	9	1	9	1	9	1	9
																					9	1			9	1			9	1			9	1			9	1			9	1			9	1			9
																					h) KaplanMeier Survival Function_30°C
																					Time in days	NM_WT	Time	Censored(NM_WT)	Time	NM_KO	Time	Censored(NM_KO)	Time	NJ1_WT	Time	Censored(NJ1_WT)	Time	NJ1_KO	Time	Censored(NJ1_KO)	Time	Hal281_WT	Time	Censored(Hal281_WT)	Time	Hal281_KO	Time	Censored(Hal281_KO)	Time	V. coral._WT	Time	Censored(V. coral._WT)	Time
																					Survival Function	Survival Function	Survival Function	Survival Function	Survival Function	Survival Function	Survival Function	Survival Function	Survival Function	Survival Function	Survival Function	Survival Function	Survival Function	Survival Function	Survival Function	Survival Function	Survival Function	Survival Function	Survival Function	Survival Function	Survival Function	Survival Function	Survival Function	Survival Function	Survival Function	Survival Function	Survival Function	Survival Function	Survival Function
																					0	1	9	1	0	1	9	1	0	1	9	1	0	1	9	1	0	1	9	1	0	1	9	1	0	1	9	0.25	0
																					9	1	9	1	9	1	9	1	9	1	9	1	9	1	9	1	9	1	9	1	9	1	9	1	6	--	9	0.25	5
																					9	1	9	1	9	1	9	1	9	1	9	1	9	1	9	1	9	1	9	1	9	1	9	1	6	0.83333	9	0.25	5
																					9	1	9	1	9	1	9	1	9	1	9	1	9	1	9	1	9	1	9	1	9	1	9	1	7	--			5
																					9	1	9	1	9	1	9	1	9	1	9	1	9	1	9	1	9	1	9	1	9	1	9	1	7	--			5
																					9	1	9	1	9	1	9	1	9	1	9	1	9	1	9	1	9	1	9	1	9	1	9	1	7	--			5
																					9	1	9	1	9	1	9	1	9	1	9	1	9	1	9	1	9	1	9	1	9	1	9	1	7	--			6
																					9	1	9	1	9	1	9	1	9	1	9	1	9	1	9	1	9	1	9	1	9	1	9	1	7	0.41667			6
																					9	1	9	1	9	1	9	1	9	1	9	1	9	1	9	1	9	1	9	1	9	1	9	1	8	0.33333			6
																					9	1	9	1	9	1	9	1	9	1	9	1	9	1	9	1	9	1	9	1	9	1	9	1	9	0.25			6
																					9	1	9	1	9	1	9	1	9	1	9	1	9	1	9	1	9	1	9	1	9	1	9	1	9	0.25			6
																					9	1	9	1	9	1	9	1	9	1	9	1	9	1	9	1	9	1	9	1	9	1	9	1	9	0.25			7
																					9	1			9	1			9	1			9	1			9	1			9	1			9	0.25			8
																					i) KaplanMeier Survival Function_18°C_GF_animals
																					Time in days	GF_WT	Time	Censored(GF_WT)	Time	GF_KO	Time	Censored(GF_KO)	Time	NJ1_WT	Time	Censored(NJ1_WT)	Time	NJ1_KO	Time in days	Censored(NJ1_KO)	Time	Hal281_WT	Time	Censored(Hal281_WT)	Time	Hal281_KO	Time	Censored(Hal281_KO)	Time	V. coral._WT	Time	Censored(V. coral._WT)	Time
																					Survival Function	Survival Function	Survival Function	Survival Function	Survival Function	Survival Function	Survival Function	Survival Function	Survival Function	Survival Function	Survival Function	Survival Function	Survival Function	Survival Function	Survival Function	Survival Function	Survival Function	Survival Function	Survival Function	Survival Function	Survival Function	Survival Function	Survival Function	Survival Function	Survival Function	Survival Function	Survival Function	Survival Function	Survival Function
																					0	1	9	1	0	1	9	1	0	1	9	1	0	1	9	1	0	1	9	1	0	1	9	1	0	1	9	1	0
																					9	1	9	1	9	1	9	1	9	1	9	1	9	1	9	1	9	1	9	1	9	1	9	1	9	1	9	1	8
																					9	1	9	1	9	1	9	1	9	1	9	1	9	1	9	1	9	1	9	1	9	1	9	1	9	1	9	1	8
																					9	1	9	1	9	1	9	1	9	1	9	1	9	1	9	1	9	1	9	1	9	1	9	1	9	1	9	1	9
																					9	1	9	1	9	1	9	1	9	1	9	1	9	1	9	1	9	1	9	1	9	1	9	1	9	1	9	1	9
																					9	1	9	1	9	1	9	1	9	1	9	1	9	1	9	1	9	1	9	1	9	1	9	1	9	1	9	1	9
																					9	1	9	1	9	1	9	1	9	1	9	1	9	1	9	1	9	1	9	1	9	1	9	1	9	1	9	1	9
																					9	1	9	1	9	1	9	1	9	1	9	1	9	1	9	1	9	1	9	1	9	1	9	1	9	1	9	1	9
																					9	1	9	1	9	1	9	1	9	1	9	1	9	1	9	1	9	1	9	1	9	1	9	1	9	1	9	1	9
																					9	1	9	1	9	1	9	1	9	1	9	1	9	1	9	1	9	1	9	1	9	1	9	1	9	1	9	1	9
																					9	1	9	1	9	1	9	1	9	1	9	1	9	1	9	1	9	1	9	1	9	1	9	1	9	1	9	1	9
																					9	1	9	1	9	1	9	1	9	1	9	1	9	1	9	1	9	1	9	1	9	1	9	1	9	1	9	1	9
																					9	1			9	1			9	1			9	1			9	1			9	1			9	1			9
																					j) KaplanMeier Survival Function_30°C_GF_animals
																					Time in days	GF_WT	Time	Censored(GF_WT)	Time	GF_KO	Time	Censored(GF_KO)	Time	NJ1_WT	Time	Censored(NJ1_WT)	Time	NJ1_KO	Time	Censored(NJ1_KO)	Time	Hal281_WT	Time	Censored(Hal281_WT)	Time	Hal281_KO	Time	Censored(Hal281_KO)	Time	V. coral._WT	Time	Censored(V. coral._WT)	Time
																					Survival Function	Survival Function	Survival Function	Survival Function	Survival Function	Survival Function	Survival Function	Survival Function	Survival Function	Survival Function	Survival Function	Survival Function	Survival Function	Survival Function	Survival Function	Survival Function	Survival Function	Survival Function	Survival Function	Survival Function	Survival Function	Survival Function	Survival Function	Survival Function	Survival Function	Survival Function	Survival Function	Survival Function	Survival Function
																					0	1	9	1	0	1	9	1	0	1	9	1	0	1	9	1	0	1	9	1	0	1	9	1	0	1			0
																					9	1	9	1	9	1	9	1	9	1	9	1	9	1	9	1	9	1	9	1	9	1	9	1	5	--			4
																					9	1	9	1	9	1	9	1	9	1	9	1	9	1	9	1	9	1	9	1	9	1	9	1	5	0.83333			5
																					9	1	9	1	9	1	9	1	9	1	9	1	9	1	9	1	9	1	9	1	9	1	9	1	6	--			5
																					9	1	9	1	9	1	9	1	9	1	9	1	9	1	9	1	9	1	9	1	9	1	9	1	6	--			5
																					9	1	9	1	9	1	9	1	9	1	9	1	9	1	9	1	9	1	9	1	9	1	9	1	6	--			5
																					9	1	9	1	9	1	9	1	9	1	9	1	9	1	9	1	9	1	9	1	9	1	9	1	6	--			5
																					9	1	9	1	9	1	9	1	9	1	9	1	9	1	9	1	9	1	9	1	9	1	9	1	6	--			5
																					9	1	9	1	9	1	9	1	9	1	9	1	9	1	9	1	9	1	9	1	9	1	9	1	6	0.33333			5
																					9	1	9	1	9	1	9	1	9	1	9	1	9	1	9	1	9	1	9	1	9	1	9	1	7	--			5
																					9	1	9	1	9	1	9	1	9	1	9	1	9	1	9	1	9	1	9	1	9	1	9	1	7	0.16667			6
																					9	1	9	1	9	1	9	1	9	1	9	1	9	1	9	1	9	1	9	1	9	1	9	1	9	--			6
																					9	1			9	1			9	1			9	1			9	1			9	1			9	0			6
[truncated: 31 more columns]

## Sheet: Figure S2a, b
	a) Median ratio normalized read counts
condition	GF	Conv
NvecJUN	cJUN (NVE21090)	cJUN (NVE21090)
	2206.01	1683.69
	1599.97	3473.05
	1223.36	2035.5
	1412.12	3632.76
	1540.84	2776.43
	b) Median ratio normalized read counts
condition	GF	Conv
NvecJUN	cJUN (NVE16876)	cJUN (NVE16876)
	265.344	161.514
	202.904	131.902
	177.936	121.807
	243.433	172.451
	233.902	112.701

## Sheet: Figure S4
log10 CFU/polyp
Isolate	NJ1	NJ33	NA11	Hal025	Hal281
days post recolonization (dpr)	2 dpr	2 dpr	2 dpr	2 dpr	2 dpr
role in the study	native colonizer	native colonizer	native colonizer	non native colonizer	non native colonizer
1	1866000	3286670000	87000	710	410
2	58000	7913330000	101000	3075	270
3	11000	13900	1142000	4610	225
4	25000	253700	48500	3605	360
5	89500	1370000		3460

## Sheet: Figure S6b, c
b) log10 CFU / polyp (2 dpr)
Isolate	NJ1	NJ1	NJ33	NJ33	NA11	NA11	Hal025	Hal025	Hal281	Hal281
dpr	2 dpr	2 dpr	2 dpr	2 dpr	2 dpr	2 dpr	2 dpr	2 dpr	2 dpr	2 dpr
Genotype	cJUN +/+	cJUN -/-	cJUN +/+	cJUN -/-	cJUN +/+	cJUN -/-	cJUN +/+	cJUN -/-	cJUN +/+	cJUN -/-
1	1750	2000	63066.7	120	43600	118200	50	130	20	170
2	4450	8700	12080	210	1275	420000	60	230	30	65
3	1600	1440	970	410	46333.3	31300	140	140	90	1420
4	2660	8000	195		30253.3	148480	1926.67	255	425	5840
5	433.333	1350	920		6530	5420	2020	4066.67	70	12333.3
6	2500						1746.67	1560	1780	7080
7								1180	1480
8								8360
c) Fitness Score (2 dpr)_raw_data									c) Fitness Score (2 dpr)_Plot
Genotype	dpr	Isolate	Score: Tentacles	Score: Mesenteries	Score: Body Fluid	Score:Body Contraction	Score		Isolate	GF	GF	NM	NM	NJ1	NJ1	NJ33	NJ33	NA11	NA11	Hal25	Hal25	Hal281	Hal281
cJUN+/+	2dpr	GF	4	3	3	3	3.25		dpr	2 dpr	2 dpr	2 dpr	2 dpr	2 dpr	2 dpr	2 dpr	2 dpr	2 dpr	2 dpr	2 dpr	2 dpr	2 dpr	2 dpr
cJUN+/+	2dpr	GF	4	3	3	3	3.25		Genotype	cJUN+/+	cJUN-/-	cJUN+/+	cJUN-/-	cJUN+/+	cJUN-/-	cJUN+/+	cJUN-/-	cJUN+/+	cJUN-/-	cJUN+/+	cJUN-/-	cJUN+/+	cJUN-/-
cJUN+/+	2dpr	GF	4	3	3	3	3.25		1	3.25	2.75	2	1	2.25	2.75	3	3.25	3.25	2	3.25	3.25	3.25	3
cJUN+/+	2dpr	GF	4	3	3	3	3.25		2	3.25	3.5	2	2	2.25	2.25	2.75	2.5	3	3.25	3.75	3.25	3	3
cJUN+/+	2dpr	GF	4	3	3	3	3.25		3	3.25	2.75	3	1.75	1.75	3	3.5	2.25	2.25	2	3.25	3.25	3.25	3.25
cJUN+/+	2dpr	NM	2	2	2	2	2		4	3.25	2.25	3.25	1.25	2.5	3	3	2.5	3.25	2.5	3.25	2.75	3.25	2.75
cJUN+/+	2dpr	NM	2	1	2	3	2		5	3.25	2.25	3	1.25	2.25	1.75	3.75	2.75	3.5		4	3.25		2.5
cJUN+/+	2dpr	NM	4	3	2	3	3
cJUN+/+	2dpr	NM	4	3	3	3	3.25
cJUN+/+	2dpr	NM	3	3	3	3	3
cJUN+/+	2dpr	NJ1	2	2	2	3	2.25
cJUN+/+	2dpr	NJ1	2	2	2	3	2.25
cJUN+/+	2dpr	NJ1	1	2	2	2	1.75
cJUN+/+	2dpr	NJ1	4	2	2	2	2.5
cJUN+/+	2dpr	NJ1	3	2	2	2	2.25
cJUN+/+	2dpr	NJ33	3	3	3	3	3
cJUN+/+	2dpr	NJ33	3	3	2	3	2.75
cJUN+/+	2dpr	NJ33	3	4	3	4	3.5
cJUN+/+	2dpr	NJ33	3	2	3	4	3
cJUN+/+	2dpr	NJ33	3	4	4	4	3.75
cJUN+/+	2dpr	NA11	3	3	3	4	3.25
cJUN+/+	2dpr	NA11	3	3	3	3	3
cJUN+/+	2dpr	NA11	2	2	2	3	2.25
cJUN+/+	2dpr	NA11	4	3	3	3	3.25
cJUN+/+	2dpr	NA11	3	4	3	4	3.5
cJUN+/+	2dpr	Hal25	3	3	4	3	3.25
cJUN+/+	2dpr	Hal25	4	3	4	4	3.75
cJUN+/+	2dpr	Hal25	4	3	3	3	3.25
cJUN+/+	2dpr	Hal25	3	3	3	4	3.25
cJUN+/+	2dpr	Hal25	4	4	4	4	4
cJUN+/+	2dpr	Hal281	3	3	3	4	3.25
cJUN+/+	2dpr	Hal281	3	3	3	3	3
cJUN+/+	2dpr	Hal281	3	3	3	4	3.25
cJUN+/+	2dpr	Hal281	3	3	3	4	3.25
cJUN-/-	2dpr	GF	4	3	2	2	2.75
cJUN-/-	2dpr	GF	4	4	3	3	3.5
cJUN-/-	2dpr	GF	4	2	2	3	2.75
cJUN-/-	2dpr	GF	2	2	2	3	2.25
cJUN-/-	2dpr	GF	3	2	2	2	2.25
cJUN-/-	2dpr	NM	1	1	1	1	1
cJUN-/-	2dpr	NM	2	2	2	2	2
cJUN-/-	2dpr	NM	1	2	2	2	1.75
cJUN-/-	2dpr	NM	1	1	1	2	1.25
cJUN-/-	2dpr	NM	1	1	1	2	1.25
cJUN-/-	2dpr	NJ1	3	4	2	2	2.75
cJUN-/-	2dpr	NJ1	3	2	2	2	2.25
cJUN-/-	2dpr	NJ1	3	3	3	3	3
cJUN-/-	2dpr	NJ1	3	3	3	3	3
cJUN-/-	2dpr	NJ1	1	2	2	2	1.75
cJUN-/-	2dpr	NJ33	3	3	4	3	3.25
cJUN-/-	2dpr	NJ33	3	3	2	2	2.5
cJUN-/-	2dpr	NJ33	2	2	2	3	2.25
cJUN-/-	2dpr	NJ33	3	2	2	3	2.5
cJUN-/-	2dpr	NJ33	3	2	3	3	2.75
cJUN-/-	2dpr	NA11	2	2	2	2	2
cJUN-/-	2dpr	NA11	4	3	3	3	3.25
cJUN-/-	2dpr	NA11	2	2	2	2	2
cJUN-/-	2dpr	NA11	3	3	2	2	2.5
cJUN-/-	2dpr	Hal25	3	3	4	3	3.25
cJUN-/-	2dpr	Hal25	4	3	3	3	3.25
cJUN-/-	2dpr	Hal25	4	3	3	3	3.25
cJUN-/-	2dpr	Hal25	3	3	2	3	2.75
cJUN-/-	2dpr	Hal25	4	3	3	3	3.25
cJUN-/-	2dpr	Hal281	3	3	3	3	3
cJUN-/-	2dpr	Hal281	3	3	3	3	3
cJUN-/-	2dpr	Hal281	3	3	3	4	3.25
cJUN-/-	2dpr	Hal281	3	3	2	3	2.75
cJUN-/-	2dpr	Hal281	3	3	2	2	2.5

## Sheet: Figure S7a, b, c, d, e
a) Principle Coordinate Analysis (PCoA) based on weighted UniFrac distnaces
Genotype	cJUN+/+_1	cJUN+/+_2	cJUN+/+_3	cJUN+/+_4	cJUN+/+_5	cJUN+/+_6	cJUN+/+_7	cJUN+/+_8	cJUN+/+_9	cJUN+/+_10	cJUN-/-_1	cJUN-/-_2	cJUN-/-_3	cJUN-/-_4	cJUN-/-_5	cJUN-/-_6	cJUN-/-_7	cJUN-/-_8	cJUN-/-_9	cJUN-/-_10
cJUN+/+_1	0	0.66442	0.42	0.38958	0.31458	0.27615	0.34218	0.24637	0.40039	0.52256	0.33325	0.41363	0.40093	0.27407	0.38133	0.4106	0.40477	0.41809	0.34221	0.43422
cJUN+/+_2	0.66442	0	0.32239	0.32934	0.45409	0.56473	0.41859	0.64554	0.71518	0.26706	0.77897	0.80713	0.80479	0.82026	0.78455	0.83742	0.77794	0.81901	0.76758	0.84453
cJUN+/+_3	0.42	0.32239	0	0.19762	0.25626	0.34847	0.22295	0.40921	0.55052	0.23172	0.55026	0.59013	0.58208	0.57539	0.56102	0.60115	0.55694	0.59636	0.53583	0.62307
cJUN+/+_4	0.38958	0.32934	0.19762	0	0.30115	0.38777	0.26356	0.39544	0.57518	0.21988	0.52652	0.55233	0.55066	0.56675	0.52639	0.58576	0.51779	0.55982	0.5116	0.58337
cJUN+/+_5	0.31458	0.45409	0.25626	0.30115	0	0.21918	0.14186	0.35391	0.44355	0.3616	0.48789	0.56651	0.56142	0.45501	0.546	0.58835	0.54569	0.57763	0.51076	0.59975
cJUN+/+_6	0.27615	0.56473	0.34847	0.38777	0.21918	0	0.24938	0.30047	0.34827	0.44433	0.50603	0.58864	0.57963	0.37216	0.56071	0.59106	0.56668	0.60085	0.52536	0.61987
cJUN+/+_7	0.34218	0.41859	0.22295	0.26356	0.14186	0.24938	0	0.35089	0.51096	0.30903	0.49611	0.57488	0.56652	0.50306	0.54574	0.5863	0.54847	0.58279	0.51792	0.60797
cJUN+/+_8	0.24637	0.64554	0.40921	0.39544	0.35391	0.30047	0.35089	0	0.33292	0.51034	0.372	0.45431	0.45024	0.27221	0.43486	0.45592	0.4253	0.4624	0.39	0.48588
cJUN+/+_9	0.40039	0.71518	0.55052	0.57518	0.44355	0.34827	0.51096	0.33292	0	0.62997	0.54772	0.63473	0.62798	0.3813	0.61221	0.63126	0.6105	0.6402	0.56375	0.65908
cJUN+/+_10	0.52256	0.26706	0.23172	0.21988	0.3616	0.44433	0.30903	0.51034	0.62997	0	0.65485	0.67112	0.66777	0.69553	0.65049	0.69796	0.62793	0.66898	0.6443	0.69483
cJUN-/-_1	0.33325	0.77897	0.55026	0.52652	0.48789	0.50603	0.49611	0.372	0.54772	0.65485	0	0.10301	0.10739	0.21439	0.09553	0.21506	0.12953	0.13275	0.10164	0.15445
cJUN-/-_2	0.41363	0.80713	0.59013	0.55233	0.56651	0.58864	0.57488	0.45431	0.63473	0.67112	0.10301	0	0.07081	0.29305	0.07178	0.18555	0.09017	0.09494	0.12802	0.10537
cJUN-/-_3	0.40093	0.80479	0.58208	0.55066	0.56142	0.57963	0.56652	0.45024	0.62798	0.66777	0.10739	0.07081	0	0.28353	0.04081	0.14793	0.07624	0.05425	0.11164	0.06674
cJUN-/-_4	0.27407	0.82026	0.57539	0.56675	0.45501	0.37216	0.50306	0.27221	0.3813	0.69553	0.21439	0.29305	0.28353	0	0.2784	0.31175	0.30655	0.30979	0.20818	0.30221
cJUN-/-_5	0.38133	0.78455	0.56102	0.52639	0.546	0.56071	0.54574	0.43486	0.61221	0.65049	0.09553	0.07178	0.04081	0.2784	0	0.15588	0.06093	0.05756	0.11043	0.08224
cJUN-/-_6	0.4106	0.83742	0.60115	0.58576	0.58835	0.59106	0.5863	0.45592	0.63126	0.69796	0.21506	0.18555	0.14793	0.31175	0.15588	0	0.19129	0.14868	0.19464	0.13187
cJUN-/-_7	0.40477	0.77794	0.55694	0.51779	0.54569	0.56668	0.54847	0.4253	0.6105	0.62793	0.12953	0.09017	0.07624	0.30655	0.06093	0.19129	0	0.06177	0.14095	0.09599
cJUN-/-_8	0.41809	0.81901	0.59636	0.55982	0.57763	0.60085	0.58279	0.4624	0.6402	0.66898	0.13275	0.09494	0.05425	0.30979	0.05756	0.14868	0.06177	0	0.14385	0.05067
cJUN-/-_9	0.34221	0.76758	0.53583	0.5116	0.51076	0.52536	0.51792	0.39	0.56375	0.6443	0.10164	0.12802	0.11164	0.20818	0.11043	0.19464	0.14095	0.14385	0	0.13403
cJUN-/-_10	0.43422	0.84453	0.62307	0.58337	0.59975	0.61987	0.60797	0.48588	0.65908	0.69483	0.15445	0.10537	0.06674	0.30221	0.08224	0.13187	0.09599	0.05067	0.13403	0
b) Unifrac-weighted distance			c) alpha diversity (pd)				d) eveness (pielou's)				e) relative abundance
cJUN+/+	cJUN-/-		Genotype	cJUN+/+	cJUN-/-		Genotype	cJUN+/+	cJUN-/-			Alphaproteobacteria	Gammaproteobacteria	Bacteroidia	Spirochaetota	Actinobacteria	Firmicutes	Others
0.66442	0.10301		1	14.3715	14.0054		1	0.65795	0.38756			d__Bacteria;p__Proteobacteria;c__Alphaproteobacteria	d__Bacteria;p__Proteobacteria;c__Gammaproteobacteria	d__Bacteria;p__Bacteroidota;c__Bacteroidia	d__Bacteria;p__Spirochaetota;c__Spirochaetia	d__Bacteria;p__Actinobacteriota;c__Actinobacteria	d__Bacteria;p__Firmicutes;c__Bacilli	other
0.42	0.10739		2	22.0755	13.028		2	0.76667	0.32347		cJUN+/+_1	0.65861	0.27762	0.04434	0.000454796	0	0	0.01868
0.32239	0.21439		3	22.9822	13.4596		3	0.72016	0.32755		cJUN+/+_2	0.31448	0.16864	0.34395	0.04393	0.00134	0	0.12741
0.38958	0.09553		4	23.126	7.05901		4	0.71787	0.43629		cJUN+/+_3	0.48073	0.19933	0.22895	0.0137	0.00287	0	0.07361
0.32934	0.21506		5	22.0005	15.1075		5	0.6752	0.35396		cJUN+/+_4	0.54791	0.13466	0.2176	0.01975	0.00158	0	0.0774
0.19762	0.12953		6	18.8856	10.362		6	0.69411	0.34648		cJUN+/+_5	0.4972	0.31214	0.12365	0.0133	0.00198	0	0.0506
0.31458	0.13275		7	22.9861	13.9108		7	0.70887	0.31886		cJUN+/+_6	0.49581	0.33515	0.09443	0.00355	0.00208	0	0.06833
0.45409	0.10164		8	10.7303	14.4093		8	0.62217	0.29085		cJUN+/+_7	0.52199	0.22793	0.17177	0.0121	0.00468	0	0.06083
0.25626	0.15445		9	10.6752	13.2751		9	0.62688	0.37196		cJUN+/+_8	0.5666	0.22664	0.15149	0.02414	0.00124	0	0.02989
0.30115	0.07081		10	23.0772	12.3584		10	0.75016	0.24849		cJUN+/+_9	0.37951	0.53054	0.07435	0.000550185	0.000314391	0.000235793	0.01427
0.27615	0.29305										cJUN+/+_10	0.44627	0.17943	0.24902	0.04301	0.00265	0	0.07939
0.56473	0.07178										cJUN-/-_1	0.79475	0.11112	0.0475	0	0.00457	0.02191	0.02015
0.34847	0.18555										cJUN-/-_2	0.84516	0.03637	0.03505	0	0.00253	0.06128	0.01953
0.38777	0.09017										cJUN-/-_3	0.86576	0.05446	0.03598	0	0.00724	0.01519	0.02109
0.21918	0.09494										cJUN-/-_4	0.64904	0.33147	0.01756	0	0.000115354	0.000951667	0.000634445
0.34218	0.12802										cJUN-/-_5	0.86588	0.0489	0.0492	0	0.00337	0.01132	0.02133
0.41859	0.10537										cJUN-/-_6	0.91858	0.04993	0.01096	0	0.00295	0.00201	0.01556
0.22295	0.28353										cJUN-/-_7	0.86273	0.02191	0.08609	0	0.00199	0.00732	0.01989
0.26356	0.04081										cJUN-/-_8	0.88876	0.01745	0.05283	0	0.0059	0.00996	0.02502
0.14186	0.14793										cJUN-/-_9	0.77519	0.17628	0.02503	0	0.0028	0.00462	0.0159
0.24938	0.07624										cJUN-/-_10	0.91207	0.03576	0.01955	0	0.00381	0.00759	0.02098
0.24637	0.05425
0.64554	0.11164
0.40921	0.06674
0.39544	0.2784
0.35391	0.31175
0.30047	0.30655
0.35089	0.30979
0.40039	0.20818
0.71518	0.30221
0.55052	0.15588
0.57518	0.06093
0.44355	0.05756
0.34827	0.11043
0.51096	0.08224
0.33292	0.19129
0.52256	0.14868
0.26706	0.19464
0.23172	0.13187
0.21988	0.06177
0.3616	0.14095
0.44433	0.09599
0.30903	0.14385
0.51034	0.05067
0.62997	0.13403

## Sheet: Figure S8a, b, c, d
a) relative abundance (Kiloniella)
Genotype	cJUN+/+	cJUN-/-	cJUN+/+	cJUN-/-	cJUN+/+	cJUN-/-	cJUN+/+	cJUN-/-
days post recolonization (dpr)	2 dpr	2 dpr	7 dpr	7 dpr	14 dpr	14 dpr	28 dpr	28 dpr
d__Bacteria; p__Proteobacteria; c__Alphaproteobacteria; o__Kiloniellales; f__Kiloniellaceae; g__Kiloniella; s__Kiloniella_laminariae	0.01936	0.02275	0.0495	0.31221	0.0712	0.55048	0.01825	0.44988
d__Bacteria; p__Proteobacteria; c__Alphaproteobacteria; o__Kiloniellales; f__Kiloniellaceae; g__Kiloniella; s__Kiloniella_laminariae	0.00741	0.03362	0.10127	0.35962	0.22245	0.01795	0.02017	0.42331
d__Bacteria; p__Proteobacteria; c__Alphaproteobacteria; o__Kiloniellales; f__Kiloniellaceae; g__Kiloniella; s__Kiloniella_laminariae	0.01917	0.03258	0.16868	0.33793	0.09178	0.25867	0.31175	0.23782
d__Bacteria; p__Proteobacteria; c__Alphaproteobacteria; o__Kiloniellales; f__Kiloniellaceae; g__Kiloniella; s__Kiloniella_laminariae	0.13696	0.01821	0.0546	0.2776	0.06196	0.17806	0.00443	0.16807
d__Bacteria; p__Proteobacteria; c__Alphaproteobacteria; o__Kiloniellales; f__Kiloniellaceae; g__Kiloniella; s__Kiloniella_laminariae	0.05436	0.03673	0.04173	0.25397	0.07536	0.17251	0.02008	0.23881
b) relative abundance (Mf105b01)
Genotype	cJUN+/+	cJUN-/-	cJUN+/+	cJUN-/-	cJUN+/+	cJUN-/-	cJUN+/+	cJUN-/-
days post recolonization (dpr)	2 dpr	2 dpr	7 dpr	7 dpr	14 dpr	14 dpr	28 dpr	28 dpr
d__Bacteria; p__Proteobacteria; c__Alphaproteobacteria; o__Parvibaculales; f__Parvibaculaceae; g__Mf105b01; s__uncultured_bacterium	0.000438356	0.00118	0.13773	0.04124	0.11982	0.21027	0.01506	0.304
d__Bacteria; p__Proteobacteria; c__Alphaproteobacteria; o__Parvibaculales; f__Parvibaculaceae; g__Mf105b01; s__uncultured_bacterium	0.000315209	0	0.3226	0.05733	0.29816	0.16692	0.03995	0.13748
d__Bacteria; p__Proteobacteria; c__Alphaproteobacteria; o__Parvibaculales; f__Parvibaculaceae; g__Mf105b01; s__uncultured_bacterium	0.000459058	0.000103772	0.25838	0.15347	0.13724	0.51678	0.19701	0.39928
d__Bacteria; p__Proteobacteria; c__Alphaproteobacteria; o__Parvibaculales; f__Parvibaculaceae; g__Mf105b01; s__uncultured_bacterium	0.00832	0.000199681	0.21773	0.0151	0.0386	0.39057	0.01016	0.4958
d__Bacteria; p__Proteobacteria; c__Alphaproteobacteria; o__Parvibaculales; f__Parvibaculaceae; g__Mf105b01; s__uncultured_bacterium	0.000731943	0.000142356	0.04126	0.06433	0.07926	0.29811	0.02966	0.30712
c) relative abundance (Rhizobiales)
Genotype	cJUN+/+	cJUN-/-	cJUN+/+	cJUN-/-	cJUN+/+	cJUN-/-	cJUN+/+	cJUN-/-
days post recolonization (dpr)	2 dpr	2 dpr	7 dpr	7 dpr	14 dpr	14 dpr	28 dpr	28 dpr
d__Bacteria; p__Proteobacteria; c__Alphaproteobacteria; o__Rhizobiales; f__Rhizobiaceae	0	0	0	0	0	0	0.01144	0.000579039
d__Bacteria; p__Proteobacteria; c__Alphaproteobacteria; o__Rhizobiales; f__Rhizobiaceae	0	0	0	0	0.000521812	0	0.01349	0.01062
d__Bacteria; p__Proteobacteria; c__Alphaproteobacteria; o__Rhizobiales; f__Rhizobiaceae	0	0	0	0	0	0	0.01125	0
d__Bacteria; p__Proteobacteria; c__Alphaproteobacteria; o__Rhizobiales; f__Rhizobiaceae	0	0	0	0	0	0	0.00509	0.00579
d__Bacteria; p__Proteobacteria; c__Alphaproteobacteria; o__Rhizobiales; f__Rhizobiaceae	0	0	0	0	0.00576	0	0.00737	0.00226
d) relative abundance (Alcanivorax)
Genotype	cJUN+/+	cJUN-/-	cJUN+/+	cJUN-/-	cJUN+/+	cJUN-/-	cJUN+/+	cJUN-/-
days post recolonization (dpr)	2 dpr	2 dpr	7 dpr	7 dpr	14 dpr	14 dpr	28 dpr	28 dpr
d__Bacteria; p__Proteobacteria; c__Gammaproteobacteria; o__Pseudomonadales; f__Alcanivoracaceae1; g__Alcanivorax	0	0	0.00167	0	0.00423	0	0.06322	0
d__Bacteria; p__Proteobacteria; c__Gammaproteobacteria; o__Pseudomonadales; f__Alcanivoracaceae1; g__Alcanivorax	0	0	0.13918	0	0.00104	0	0.18388	0
d__Bacteria; p__Proteobacteria; c__Gammaproteobacteria; o__Pseudomonadales; f__Alcanivoracaceae1; g__Alcanivorax	0	0	0.02779	0	0.10754	0	0.00568	0
d__Bacteria; p__Proteobacteria; c__Gammaproteobacteria; o__Pseudomonadales; f__Alcanivoracaceae1; g__Alcanivorax	0.000316769	0	0.000816231	0	0.05898	6.33894e-05	0.12352	0
d__Bacteria; p__Proteobacteria; c__Gammaproteobacteria; o__Pseudomonadales; f__Alcanivoracaceae1; g__Alcanivorax	0	0	0.000893022	0	0.02417	0	0.0483	0
